# Supplementary material for: Bis­(3-tert-butyl­pyridine-κN)bis­(4-tert-butyl­pyridine-κN)bis(thio­cyanato-κN)cadmium
Source: Acta Crystallogr Sect E Struct Rep Online. 2012 Oct 20;68(Pt 11):m1372. doi: 10.1107/S1600536812040081 (PMC3515124; doi:10.1107/S1600536812040081)
Supplement: Supplementary file 1 [file e-68-m1372-sup1.cif]

##############################################################################
#                                                                            #
# This CIF contains the data in a paper accepted for publication in          #
# Acta Crystallographica Section E. It conforms to the requirements of       #
# Notes for Authors for Acta Crystallographica Section E, and has been       #
# peer reviewed under the auspices of the IUCr Commission on Journals.       #
#                                                                            #
# Full details of the Crystallographic Information File format               #
# are given in the paper "The Crystallographic Information File (CIF):       #
# a New Standard Archive File for Crystallography" by S. R. Hall, F. H.      #
# Allen and I. D. Brown [Acta Cryst. (1991), A47, 655-685].                  #
#                                                                            #
# The current version of the core CIF dictionary is obtainable from          #
# ftp://ftp.iucr.org/pub/cif_core.dic.                                       #
#                                                                            #
# Software is freely available for graphical display of the structure(s)     #
# in this CIF. For information consult the CIF software page                 #
# http://www.iucr.org/resources/cif/software.                                #
#                                                                            #
# This file may be used for bona fide research purposes within the           #
# scientific community so long as proper attribution is given to the journal # 
# article from which it was obtained.                                        #
#                                                                            #
##############################################################################
data_I
_audit_creation_method     SHELXL97
_chemical_name_systematic
;
Bis(3-<i>tert</i>-butylpyridine-\k<i>N</i>)bis(4-<i>tert</i>-butylpyridine-
\k<i>N</i>)bis(thiocyanato-\k<i>N</i>)cadmium
;
_chemical_name_common     ?
_chemical_formula_moiety     'C38 H52 N6 S2 Cd'
_chemical_formula_sum     'C38 H52 Cd N6 S2'
_chemical_formula_iupac     '[Cd (N C S)2 (C9 H13 N)4]'
_chemical_formula_weight     769.38
_chemical_melting_point     ?
_symmetry_cell_setting     triclinic
_symmetry_space_group_name_H-M     'P -1'
_symmetry_space_group_name_Hall     '-P 1'
loop_
    _symmetry_equiv_pos_as_xyz
    'x, y, z'
    '-x, -y, -z'
_cell_length_a     9.5136(7)
_cell_length_b     10.7582(7)
_cell_length_c     11.6674(10)
_cell_angle_alpha     67.142(8)
_cell_angle_beta     68.242(9)
_cell_angle_gamma     76.472(8)
_cell_volume     1016.32(13)
_cell_formula_units_Z     1
_cell_measurement_reflns_used     8000
_cell_measurement_theta_min     1.9
_cell_measurement_theta_max     28.15
_cell_measurement_temperature     200(2)
_cell_special_details     ?
_exptl_crystal_description     needle
_exptl_crystal_colour     colourless
_exptl_crystal_size_max     0.1563
_exptl_crystal_size_mid     0.1103
_exptl_crystal_size_min     0.0708
_exptl_crystal_density_diffrn     1.257
_exptl_crystal_density_meas     ?
_exptl_crystal_density_method     'not measured'
_exptl_crystal_F_000     402
_exptl_absorpt_coefficient_mu     0.672
_exptl_absorpt_correction_type     none
_exptl_absorpt_process_details     ?
_exptl_absorpt_correction_T_min     ?
_exptl_absorpt_correction_T_max     ?
_exptl_special_details     ?
_diffrn_ambient_temperature     200(2)
_diffrn_radiation_type     MoK\a
_diffrn_radiation_wavelength     0.71073
_diffrn_radiation_source     'fine-focus sealed tube'
_diffrn_radiation_monochromator     graphite
_diffrn_measurement_device_type     'Stoe IPDS-1'
_diffrn_measurement_method     \f
_diffrn_detector_area_resol_mean     ?
_diffrn_reflns_number     11989
_diffrn_reflns_av_R_equivalents     0.0765
_diffrn_reflns_av_sigmaI/netI     0.0713
_diffrn_reflns_theta_min     2.32
_diffrn_reflns_theta_max     28.00
_diffrn_reflns_theta_full     28.00
_diffrn_measured_fraction_theta_max     0.960
_diffrn_measured_fraction_theta_full     0.960
_diffrn_reflns_limit_h_min     -12
_diffrn_reflns_limit_h_max     12
_diffrn_reflns_limit_k_min     -13
_diffrn_reflns_limit_k_max     13
_diffrn_reflns_limit_l_min     -15
_diffrn_reflns_limit_l_max     15
_diffrn_standards_number     0
_diffrn_standards_interval_count     ?
_diffrn_standards_interval_time     0
_diffrn_standards_decay_%     0
_refine_special_details
;
Refinement of <i>F</i>^2^ against ALL reflections. The weighted <i>R</i>-factor
<i>wR</i> and goodness of fit <i>S</i> are based on <i>F</i>^2^, conventional
<i>R</i>-factors <i>R</i> are based on <i>F</i>, with <i>F</i> set to zero for
negative <i>F</i>^2^. The threshold expression of <i>F</i>^2^ >
\s(<i>F</i>^2^) is used only for calculating <i>R</i>-factors(gt) <i>etc</i>.
and is not relevant to the choice of reflections for refinement.
<i>R</i>-factors based on <i>F</i>^2^ are statistically about twice as large
as those based on <i>F</i>, and <i>R</i>-factors based on ALL data will be
even larger.
;
_reflns_number_total     4709
_reflns_number_gt     4109
_reflns_threshold_expression     I>2\s(I)
_refine_ls_structure_factor_coef     Fsqd
_refine_ls_matrix_type     full
_refine_ls_R_factor_all     0.0637
_refine_ls_R_factor_gt     0.0509
_refine_ls_wR_factor_gt     0.1194
_refine_ls_wR_factor_ref     0.1266
_refine_ls_goodness_of_fit_ref     1.023
_refine_ls_restrained_S_all     1.023
_refine_ls_number_reflns     4709
_refine_ls_number_parameters     226
_refine_ls_number_restraints     3
_refine_ls_hydrogen_treatment     constr
_refine_ls_weighting_scheme     calc
_refine_ls_weighting_details
               'calc w = 1/[\s^2^(Fo^2^)+(0.0811P)^2^] where P=(Fo^2^+2Fc^2^)/3'
_atom_sites_solution_hydrogens     geom
_atom_sites_solution_primary     direct
_atom_sites_solution_secondary     difmap
_refine_ls_shift/su_max     0.000
_refine_ls_shift/su_mean     0.000
_refine_diff_density_max     1.694
_refine_diff_density_min     -1.575
_refine_ls_extinction_method     none
_refine_ls_extinction_coef     ?
loop_
    _atom_type_symbol
    _atom_type_description
    _atom_type_scat_dispersion_real
    _atom_type_scat_dispersion_imag
    _atom_type_scat_source
    'C' 'C' 0.0033 0.0016
                         'International Tables Vol C Tables 4.2.6.8 and 6.1.1.4'
    'H' 'H' 0.0000 0.0000
                         'International Tables Vol C Tables 4.2.6.8 and 6.1.1.4'
    'Cd' 'Cd' -0.8075 1.2024
                         'International Tables Vol C Tables 4.2.6.8 and 6.1.1.4'
    'N' 'N' 0.0061 0.0033
                         'International Tables Vol C Tables 4.2.6.8 and 6.1.1.4'
    'S' 'S' 0.1246 0.1234
                         'International Tables Vol C Tables 4.2.6.8 and 6.1.1.4'
_computing_data_collection     'X-AREA (Stoe & Cie, 2008)'
_computing_cell_refinement     'X-AREA (Stoe & Cie, 2008)'
_computing_data_reduction     'X-AREA (Stoe & Cie, 2008)'
_computing_structure_solution     'SHELXS97 (Sheldrick, 2008)'
_computing_structure_refinement     'SHELXL97 (Sheldrick, 2008)'
_computing_molecular_graphics
;
XP (Sheldrick, 2008) and DIAMOND (Brandenburg, 2011)
;
_computing_publication_material     'publCIF (Westrip, 2010)'
loop_
    _atom_site_type_symbol
    _atom_site_label
    _atom_site_fract_x
    _atom_site_fract_y
    _atom_site_fract_z
    _atom_site_U_iso_or_equiv
    _atom_site_adp_type
    _atom_site_calc_flag
    _atom_site_refinement_flags
    _atom_site_occupancy
    _atom_site_symmetry_multiplicity
    _atom_site_disorder_assembly
    _atom_site_disorder_group
    Cd Cd1 0.5000 0.5000 1.0000 0.02671(12) Uani d S 1 2 . .
    N N1 0.6536(4) 0.6715(3) 0.9156(3) 0.0392(7) Uani d . 1 1 . .
    C C1 0.6855(4) 0.7786(4) 0.8456(4) 0.0362(7) Uani d . 1 1 . .
    S S1 0.73133(15) 0.92652(13) 0.74250(19) 0.0869(6) Uani d . 1 1 . .
    N N11 0.2957(3) 0.6619(3) 0.9404(3) 0.0302(6) Uani d . 1 1 . .
    C C11 0.1577(4) 0.6192(4) 0.9843(4) 0.0371(7) Uani d . 1 1 . .
    H H11 0.1461 0.5265 1.0353 0.044 Uiso calc R 1 1 . .
    C C12 0.0319(4) 0.7042(4) 0.9587(4) 0.0419(8) Uani d . 1 1 . .
    H H12 -0.0639 0.6702 0.9903 0.050 Uiso calc R 1 1 . .
    C C13 0.0472(4) 0.8402(4) 0.8861(4) 0.0384(8) Uani d . 1 1 . .
    H H13 -0.0383 0.8999 0.8669 0.046 Uiso calc R 1 1 . .
    C C14 0.1875(4) 0.8890(3) 0.8415(3) 0.0316(7) Uani d . 1 1 . .
    C C15 0.3087(4) 0.7938(3) 0.8709(3) 0.0322(7) Uani d . 1 1 . .
    H H15 0.4063 0.8246 0.8396 0.039 Uiso calc R 1 1 . .
    C C16 0.2138(4) 1.0380(4) 0.7633(4) 0.0449(9) Uani d . 1 1 . .
    C C17 0.3189(7) 1.0495(6) 0.6244(5) 0.0775(18) Uani d . 1 1 . .
    H H17A 0.3363 1.1446 0.5740 0.116 Uiso calc R 1 1 . .
    H H17B 0.2713 1.0161 0.5819 0.116 Uiso calc R 1 1 . .
    H H17C 0.4163 0.9951 0.6284 0.116 Uiso calc R 1 1 . .
    C C18 0.0626(6) 1.1273(5) 0.7600(6) 0.0638(13) Uani d . 1 1 . .
    H H18A 0.0827 1.2220 0.7100 0.096 Uiso calc R 1 1 . .
    H H18B -0.0022 1.1199 0.8496 0.096 Uiso calc R 1 1 . .
    H H18C 0.0110 1.0971 0.7182 0.096 Uiso calc R 1 1 . .
    C C19 0.2904(5) 1.0892(5) 0.8294(6) 0.0611(13) Uani d . 1 1 . .
    H H19A 0.3070 1.1847 0.7799 0.092 Uiso calc R 1 1 . .
    H H19B 0.3884 1.0351 0.8315 0.092 Uiso calc R 1 1 . .
    H H19C 0.2247 1.0805 0.9191 0.092 Uiso calc R 1 1 . .
    N N21 0.6000(3) 0.4588(3) 0.7974(3) 0.0328(6) Uani d . 1 1 . .
    C C21 0.5908(5) 0.3401(4) 0.7924(4) 0.0477(10) Uani d . 1 1 . .
    H H21 0.5393 0.2745 0.8708 0.057 Uiso calc R 1 1 . .
    C C22 0.6522(5) 0.3064(4) 0.6792(4) 0.0490(10) Uani d . 1 1 . .
    H H22 0.6432 0.2190 0.6820 0.059 Uiso calc R 1 1 . .
    C C23 0.7265(4) 0.3989(4) 0.5619(3) 0.0322(7) Uani d . 1 1 A .
    C C24 0.7375(6) 0.5215(4) 0.5688(4) 0.0505(11) Uani d . 1 1 . .
    H H24 0.7888 0.5889 0.4921 0.061 Uiso calc R 1 1 . .
    C C25 0.6746(5) 0.5472(4) 0.6861(4) 0.0479(10) Uani d . 1 1 . .
    H H25 0.6853 0.6324 0.6871 0.058 Uiso calc R 1 1 . .
    C C26 0.7921(4) 0.3663(4) 0.4347(3) 0.0400(8) Uani d . 1 1 . .
    C C27 0.6690(9) 0.3075(11) 0.4201(8) 0.090(3) Uani d PD 0.75 1 A 1
    H H27A 0.6344 0.2289 0.4980 0.134 Uiso calc PR 0.75 1 A 1
    H H27B 0.7117 0.2793 0.3424 0.134 Uiso calc PR 0.75 1 A 1
    H H27C 0.5827 0.3769 0.4105 0.134 Uiso calc PR 0.75 1 A 1
    C C28 0.8482(16) 0.4831(8) 0.3182(6) 0.116(5) Uani d PD 0.75 1 A 1
    H H28A 0.8887 0.4552 0.2404 0.174 Uiso calc PR 0.75 1 A 1
    H H28B 0.9289 0.5167 0.3281 0.174 Uiso calc PR 0.75 1 A 1
    H H28C 0.7643 0.5552 0.3086 0.174 Uiso calc PR 0.75 1 A 1
    C C29 0.9220(9) 0.2496(9) 0.4499(7) 0.079(2) Uani d PD 0.75 1 A 1
    H H29A 0.8831 0.1726 0.5280 0.119 Uiso calc PR 0.75 1 A 1
    H H29B 1.0048 0.2811 0.4588 0.119 Uiso calc PR 0.75 1 A 1
    H H29C 0.9601 0.2213 0.3724 0.119 Uiso calc PR 0.75 1 A 1
    C C27' 0.7280(17) 0.4863(16) 0.3290(16) 0.040(3) Uiso d PD 0.25 1 A 2
    H H27D 0.7455 0.5733 0.3275 0.060 Uiso calc PR 0.25 1 A 2
    H H27E 0.6186 0.4830 0.3518 0.060 Uiso calc PR 0.25 1 A 2
    H H27F 0.7803 0.4769 0.2425 0.060 Uiso calc PR 0.25 1 A 2
    C C28' 0.9670(16) 0.3788(17) 0.3825(16) 0.043(3) Uiso d PD 0.25 1 A 2
    H H28D 0.9843 0.4665 0.3793 0.065 Uiso calc PR 0.25 1 A 2
    H H28E 1.0094 0.3722 0.2944 0.065 Uiso calc PR 0.25 1 A 2
    H H28F 1.0168 0.3054 0.4411 0.065 Uiso calc PR 0.25 1 A 2
    C C29' 0.768(2) 0.238(2) 0.438(2) 0.063(5) Uiso d PD 0.25 1 A 2
    H H29D 0.8160 0.2303 0.3511 0.094 Uiso calc PR 0.25 1 A 2
    H H29E 0.6590 0.2316 0.4666 0.094 Uiso calc PR 0.25 1 A 2
    H H29F 0.8140 0.1651 0.5004 0.094 Uiso calc PR 0.25 1 A 2
loop_
    _atom_site_aniso_label
    _atom_site_aniso_U_11
    _atom_site_aniso_U_22
    _atom_site_aniso_U_33
    _atom_site_aniso_U_12
    _atom_site_aniso_U_13
    _atom_site_aniso_U_23
    Cd1 0.03329(19) 0.02083(18) 0.02336(16) -0.00619(11) -0.00577(12)
                                                                    -0.00565(12)
    N1 0.0426(16) 0.0288(16) 0.0430(16) -0.0125(12) -0.0074(13) -0.0095(13)
    C1 0.0312(16) 0.0308(19) 0.0447(19) -0.0041(13) -0.0115(14) -0.0107(15)
    S1 0.0540(7) 0.0380(7) 0.1310(14) -0.0182(5) -0.0373(8) 0.0262(7)
    N11 0.0350(14) 0.0263(14) 0.0261(12) -0.0048(11) -0.0076(10) -0.0063(11)
    C11 0.0397(18) 0.0288(18) 0.0397(18) -0.0084(13) -0.0076(14) -0.0101(14)
    C12 0.0362(18) 0.037(2) 0.050(2) -0.0093(14) -0.0095(15) -0.0123(17)
    C13 0.0319(17) 0.038(2) 0.0422(18) -0.0007(14) -0.0098(14) -0.0136(15)
    C14 0.0352(17) 0.0252(17) 0.0291(15) -0.0020(12) -0.0071(12) -0.0072(12)
    C15 0.0339(16) 0.0314(18) 0.0279(15) -0.0043(13) -0.0069(12) -0.0086(13)
    C16 0.042(2) 0.029(2) 0.047(2) -0.0015(14) -0.0076(16) -0.0028(15)
    C17 0.099(4) 0.049(3) 0.044(2) -0.014(3) 0.007(3) 0.001(2)
    C18 0.062(3) 0.033(2) 0.082(3) 0.0014(19) -0.032(3) 0.001(2)
    C19 0.049(2) 0.034(2) 0.099(4) -0.0025(17) -0.020(2) -0.024(2)
    N21 0.0418(16) 0.0299(15) 0.0253(12) -0.0062(11) -0.0089(11) -0.0079(11)
    C21 0.069(3) 0.033(2) 0.0310(17) -0.0172(17) 0.0013(17) -0.0092(15)
    C22 0.075(3) 0.030(2) 0.0347(18) -0.0162(18) 0.0013(18) -0.0146(15)
    C23 0.0373(17) 0.0295(17) 0.0272(14) -0.0020(13) -0.0093(13) -0.0086(13)
    C24 0.080(3) 0.039(2) 0.0277(17) -0.028(2) -0.0004(17) -0.0092(15)
    C25 0.076(3) 0.034(2) 0.0332(17) -0.0239(18) -0.0063(18) -0.0113(15)
    C26 0.050(2) 0.039(2) 0.0310(16) -0.0035(15) -0.0087(15) -0.0165(15)
    C27 0.078(5) 0.153(9) 0.075(5) -0.032(5) -0.017(4) -0.073(6)
    C28 0.243(14) 0.057(5) 0.027(3) -0.056(6) 0.006(5) -0.015(3)
    C29 0.073(5) 0.098(6) 0.062(4) 0.023(4) -0.013(4) -0.048(4)
_geom_special_details
;
All e.s.d.'s (except the e.s.d. in the dihedral angle between two l.s. planes)
are estimated using the full covariance matrix. The cell e.s.d.'s are taken
into account individually in the estimation of e.s.d.'s in distances, angles
and torsion angles; correlations between e.s.d.'s in cell parameters are only
used when they are defined by crystal symmetry. An approximate (isotropic)
treatment of cell e.s.d.'s is used for estimating e.s.d.'s involving l.s.
planes.
;
loop_
    _geom_bond_atom_site_label_1
    _geom_bond_atom_site_label_2
    _geom_bond_site_symmetry_2
    _geom_bond_distance
    _geom_bond_publ_flag
    Cd1 N1 2_667 2.301(3) y
    Cd1 N1 . 2.301(3) ?
    Cd1 N21 . 2.375(3) ?
    Cd1 N21 2_667 2.375(3) y
    Cd1 N11 2_667 2.403(3) y
    Cd1 N11 . 2.403(3) ?
    N1 C1 . 1.155(5) y
    C1 S1 . 1.618(4) y
    N11 C11 . 1.341(5) ?
    N11 C15 . 1.342(4) ?
    C11 C12 . 1.378(6) ?
    C11 H11 . 0.9500 ?
    C12 C13 . 1.388(6) ?
    C12 H12 . 0.9500 ?
    C13 C14 . 1.389(5) ?
    C13 H13 . 0.9500 ?
    C14 C15 . 1.402(5) ?
    C14 C16 . 1.532(5) ?
    C15 H15 . 0.9500 ?
    C16 C17 . 1.529(6) ?
    C16 C18 . 1.536(6) ?
    C16 C19 . 1.539(7) ?
    C17 H17A . 0.9800 ?
    C17 H17B . 0.9800 ?
    C17 H17C . 0.9800 ?
    C18 H18A . 0.9800 ?
    C18 H18B . 0.9800 ?
    C18 H18C . 0.9800 ?
    C19 H19A . 0.9800 ?
    C19 H19B . 0.9800 ?
    C19 H19C . 0.9800 ?
    N21 C21 . 1.325(5) ?
    N21 C25 . 1.330(5) ?
    C21 C22 . 1.385(5) ?
    C21 H21 . 0.9500 ?
    C22 C23 . 1.385(5) ?
    C22 H22 . 0.9500 ?
    C23 C24 . 1.382(5) ?
    C23 C26 . 1.527(4) ?
    C24 C25 . 1.385(5) ?
    C24 H24 . 0.9500 ?
    C25 H25 . 0.9500 ?
    C26 C29' . 1.43(2) ?
    C26 C28 . 1.469(8) ?
    C26 C27 . 1.542(8) ?
    C26 C29 . 1.548(8) ?
    C26 C28' . 1.564(15) ?
    C26 C27' . 1.585(16) ?
    C27 H27A . 0.9800 ?
    C27 H27B . 0.9800 ?
    C27 H27C . 0.9800 ?
    C28 H28A . 0.9800 ?
    C28 H28B . 0.9800 ?
    C28 H28C . 0.9800 ?
    C29 H29A . 0.9800 ?
    C29 H29B . 0.9800 ?
    C29 H29C . 0.9800 ?
    C27' H27D . 0.9800 ?
    C27' H27E . 0.9800 ?
    C27' H27F . 0.9800 ?
    C28' H28D . 0.9800 ?
    C28' H28E . 0.9800 ?
    C28' H28F . 0.9800 ?
    C29' H29D . 0.9800 ?
    C29' H29E . 0.9800 ?
    C29' H29F . 0.9800 ?
loop_
    _geom_angle_atom_site_label_1
    _geom_angle_atom_site_label_2
    _geom_angle_atom_site_label_3
    _geom_angle_site_symmetry_1
    _geom_angle_site_symmetry_3
    _geom_angle
    _geom_angle_publ_flag
    N1 Cd1 N1 2_667 . 180.0000(10)
                                 y
    N1 Cd1 N21 2_667 . 90.07(11) y
    N1 Cd1 N21 . . 89.93(11) ?
    N1 Cd1 N21 2_667 2_667 89.93(11) y
    N1 Cd1 N21 . 2_667 90.07(11) ?
    N21 Cd1 N21 . 2_667 180.0000(10)
                                   y
    N1 Cd1 N11 2_667 2_667 90.19(11) y
    N1 Cd1 N11 . 2_667 89.81(11) y
    N21 Cd1 N11 . 2_667 85.88(10) y
    N21 Cd1 N11 2_667 2_667 94.12(10) y
    N1 Cd1 N11 2_667 . 89.81(11) ?
    N1 Cd1 N11 . . 90.19(11) ?
    N21 Cd1 N11 . . 94.12(10) ?
    N21 Cd1 N11 2_667 . 85.88(10) ?
    N11 Cd1 N11 2_667 . 180.00(13) y
    C1 N1 Cd1 . . 150.8(3) y
    N1 C1 S1 . . 177.6(4) ?
    C11 N11 C15 . . 117.6(3) ?
    C11 N11 Cd1 . . 117.9(2) ?
    C15 N11 Cd1 . . 124.3(2) ?
    N11 C11 C12 . . 122.7(3) ?
    N11 C11 H11 . . 118.6 ?
    C12 C11 H11 . . 118.6 ?
    C11 C12 C13 . . 119.0(3) ?
    C11 C12 H12 . . 120.5 ?
    C13 C12 H12 . . 120.5 ?
    C12 C13 C14 . . 119.9(3) ?
    C12 C13 H13 . . 120.0 ?
    C14 C13 H13 . . 120.0 ?
    C13 C14 C15 . . 116.5(3) ?
    C13 C14 C16 . . 123.4(3) ?
    C15 C14 C16 . . 120.0(3) ?
    N11 C15 C14 . . 124.1(3) ?
    N11 C15 H15 . . 118.0 ?
    C14 C15 H15 . . 118.0 ?
    C17 C16 C14 . . 109.1(3) ?
    C17 C16 C18 . . 110.7(4) ?
    C14 C16 C18 . . 111.2(3) ?
    C17 C16 C19 . . 109.0(4) ?
    C14 C16 C19 . . 109.3(4) ?
    C18 C16 C19 . . 107.5(4) ?
    C16 C17 H17A . . 109.5 ?
    C16 C17 H17B . . 109.5 ?
    H17A C17 H17B . . 109.5 ?
    C16 C17 H17C . . 109.5 ?
    H17A C17 H17C . . 109.5 ?
    H17B C17 H17C . . 109.5 ?
    C16 C18 H18A . . 109.5 ?
    C16 C18 H18B . . 109.5 ?
    H18A C18 H18B . . 109.5 ?
    C16 C18 H18C . . 109.5 ?
    H18A C18 H18C . . 109.5 ?
    H18B C18 H18C . . 109.5 ?
    C16 C19 H19A . . 109.5 ?
    C16 C19 H19B . . 109.5 ?
    H19A C19 H19B . . 109.5 ?
    C16 C19 H19C . . 109.5 ?
    H19A C19 H19C . . 109.5 ?
    H19B C19 H19C . . 109.5 ?
    C21 N21 C25 . . 116.4(3) ?
    C21 N21 Cd1 . . 120.2(2) ?
    C25 N21 Cd1 . . 123.3(2) ?
    N21 C21 C22 . . 123.6(3) ?
    N21 C21 H21 . . 118.2 ?
    C22 C21 H21 . . 118.2 ?
    C23 C22 C21 . . 120.5(4) ?
    C23 C22 H22 . . 119.7 ?
    C21 C22 H22 . . 119.7 ?
    C24 C23 C22 . . 115.3(3) ?
    C24 C23 C26 . . 122.8(3) ?
    C22 C23 C26 . . 121.9(3) ?
    C23 C24 C25 . . 120.8(3) ?
    C23 C24 H24 . . 119.6 ?
    C25 C24 H24 . . 119.6 ?
    N21 C25 C24 . . 123.3(3) ?
    N21 C25 H25 . . 118.3 ?
    C24 C25 H25 . . 118.3 ?
    C29' C26 C23 . . 117.8(9) ?
    C28 C26 C23 . . 113.7(4) ?
    C28 C26 C27 . . 110.8(7) ?
    C23 C26 C27 . . 108.3(4) ?
    C28 C26 C29 . . 110.3(7) ?
    C23 C26 C29 . . 107.9(4) ?
    C27 C26 C29 . . 105.5(6) ?
    C29' C26 C28' . . 108.9(10) ?
    C23 C26 C28' . . 107.7(6) ?
    C29' C26 C27' . . 110.5(11) ?
    C23 C26 C27' . . 107.0(6) ?
    C28' C26 C27' . . 104.0(8) ?
    C26 C27 H27A . . 109.5 ?
    C26 C27 H27B . . 109.5 ?
    H27A C27 H27B . . 109.5 ?
    C26 C27 H27C . . 109.5 ?
    H27A C27 H27C . . 109.5 ?
    H27B C27 H27C . . 109.5 ?
    C26 C28 H28A . . 109.5 ?
    C26 C28 H28B . . 109.5 ?
    H28A C28 H28B . . 109.5 ?
    C26 C28 H28C . . 109.5 ?
    H28A C28 H28C . . 109.5 ?
    H28B C28 H28C . . 109.5 ?
    C26 C29 H29A . . 109.5 ?
    C26 C29 H29B . . 109.5 ?
    H29A C29 H29B . . 109.5 ?
    C26 C29 H29C . . 109.5 ?
    H29A C29 H29C . . 109.5 ?
    H29B C29 H29C . . 109.5 ?
    C26 C27' H27D . . 109.5 ?
    C26 C27' H27E . . 109.5 ?
    H27D C27' H27E . . 109.5 ?
    C26 C27' H27F . . 109.5 ?
    H27D C27' H27F . . 109.5 ?
    H27E C27' H27F . . 109.5 ?
    C26 C28' H28D . . 109.5 ?
    C26 C28' H28E . . 109.5 ?
    H28D C28' H28E . . 109.5 ?
    C26 C28' H28F . . 109.5 ?
    H28D C28' H28F . . 109.5 ?
    H28E C28' H28F . . 109.5 ?
    C26 C29' H29D . . 109.5 ?
    C26 C29' H29E . . 109.5 ?
    H29D C29' H29E . . 109.5 ?
    C26 C29' H29F . . 109.5 ?
    H29D C29' H29F . . 109.5 ?
    H29E C29' H29F . . 109.5 ?
data_global
_journal_date_recd_electronic     2012-09-10
_journal_date_accepted     2012-09-21
_journal_name_full     'Acta Crystallographica, Section E'
_journal_year     2012
_journal_volume     68
_journal_issue     11
_journal_page_first     m1372
_journal_page_last     m1372
_journal_paper_category     QM
_journal_paper_doi     10.1107/S1600536812040081
_journal_coeditor_code     BT6836
_publ_contact_author_name     'Thorben Reinert'
_publ_contact_author_address
;
Institut f\"ur Anorganische Chemie
Christian-Albrechts-Universit\"at Kiel
Max-Eyth Strasse 2
D-24098 Kiel
Germany
;
_publ_contact_author_email     treinert@ac.uni-kiel.de
_publ_contact_author_fax     '(+)431-880-1520'
_publ_contact_author_phone     '(+)431-880-5546'
_publ_section_title
;\
Bis(3-<i>tert</i>-butylpyridine-\k<i>N</i>)bis(4-<i>tert</i>-butylpyridine-\
\k<i>N</i>)bis(thiocyanato-\k<i>N</i>)cadmium
;
loop_
    _publ_author_name
    _publ_author_address
    'Reinert, Thorben'
;
Institut f\"ur Anorganische Chemie
Christian-Albrechts-Universit\"at Kiel
Max-Eyth Strasse 2
D-24098 Kiel
Germany
;
    'Jess, Inke'
;
Institut f\"ur Anorganische Chemie
Christian-Albrechts-Universit\"at Kiel
Max-Eyth Strasse 2
D-24098 Kiel
Germany
;
    'N\"ather, Christian'
;
Institut f\"ur Anorganische Chemie
Christian-Albrechts-Universit\"at Kiel
Max-Eyth Strasse 2
D-24098 Kiel
Germany
;
