# Supplementary material for: Bis­(3-tert-butyl­pyridine-κN)bis­(4-tert-butyl­pyridine-κN)bis(thio­cyanato-κN)cadmium
Source: Acta Crystallogr Sect E Struct Rep Online. 2012 Oct 20;68(Pt 11):m1372. doi: 10.1107/S1600536812040081 (PMC3515124; doi:10.1107/S1600536812040081)
Supplement: Supplementary file 2 [file e-68-m1372-Isup2.hkl]

# 
# h,k,l, Fc-squared, Fo-squared, sigma(Fo-squared) and status flag 
# 
data_I
_shelx_title ' Cd(NCS)2(3-tBUtylpyridin)2(4-tButylpyridin)2 (tr267) in P-1' 
_shelx_refln_list_code          4 
_shelx_F_calc_maximum       96.32 
_exptl_crystal_F_000       402.00 
_reflns_d_resolution_high  0.7570 
 
loop_ 
 _symmetry_equiv_pos_as_xyz 
 'x, y, z' 
 '-x, -y, -z' 
 
_cell_length_a     9.5136 
_cell_length_b    10.7582 
_cell_length_c    11.6674 
_cell_angle_alpha  67.142 
_cell_angle_beta   68.242 
_cell_angle_gamma  76.472 
 
_shelx_F_squared_multiplier     1.000 
 
loop_ 
 _refln_index_h 
 _refln_index_k 
 _refln_index_l 
 _refln_F_squared_calc 
 _refln_F_squared_meas 
 _refln_F_squared_sigma 
 _refln_observed_status 
   1   0   0     2160.18     1400.17    304.73 o 
   2   0   0     2419.09     2244.57     24.56 o 
   3   0   0     1134.15     1165.58     13.00 o 
   4   0   0     2439.70     2321.07     14.52 o 
   5   0   0     1591.79     1623.27     36.53 o 
   6   0   0      478.66      511.00     18.44 o 
   7   0   0      133.57      129.74     17.50 o 
   8   0   0       37.59       26.63     10.96 o 
   9   0   0      402.94      413.30     13.04 o 
  10   0   0      114.11      146.47     15.69 o 
  11   0   0       71.87       34.97     40.65 o 
 -11   1   0       33.70       20.03     18.78 o 
 -10   1   0       97.69       91.59     15.44 o 
  -9   1   0      135.41      146.55     12.55 o 
  -8   1   0      485.44      549.02     29.51 o 
  -7   1   0      108.25       88.43     12.34 o 
  -6   1   0     1135.33     1133.91     36.42 o 
  -5   1   0      272.58      216.79     11.57 o 
  -4   1   0        4.54        3.37     10.65 o 
  -3   1   0      376.60      322.14      9.94 o 
  -2   1   0     3169.02     2770.10     38.01 o 
  -1   1   0     1132.79      961.37     20.14 o 
   2   1   0     1638.99     1350.39     27.73 o 
   3   1   0     3291.41     2653.70     36.87 o 
   4   1   0      282.20      327.80     23.85 o 
   5   1   0      431.53      464.37     13.70 o 
   6   1   0      427.95      401.49     10.27 o 
   7   1   0      590.13      584.20     15.57 o 
   8   1   0      136.77      147.86     11.98 o 
   9   1   0       75.95       69.93     12.79 o 
  10   1   0       73.22       86.45     15.61 o 
  11   1   0      141.43      120.30     15.97 o 
 -11   2   0        4.78       16.57     15.07 o 
 -10   2   0       42.74       40.04     18.16 o 
  -9   2   0      218.48      234.13     32.98 o 
  -8   2   0      901.45      929.03     20.19 o 
  -7   2   0      284.00      255.05     12.38 o 
  -6   2   0        1.14      -11.17     11.17 o 
  -5   2   0       21.60       26.55     10.80 o 
  -4   2   0     2611.32     2720.08     39.48 o 
  -3   2   0     5042.03     5131.86     92.03 o 
  -2   2   0       80.65      102.37     10.00 o 
  -1   2   0      304.54      289.62     14.70 o 
   0   2   0     2820.72     2457.05     41.76 o 
   2   2   0      259.39      226.37     11.56 o 
   3   2   0     1683.44     1498.06     26.16 o 
   4   2   0     1270.11     1124.40     16.60 o 
   5   2   0     1468.22     1381.83     24.36 o 
   6   2   0      359.66      384.08     11.91 o 
   7   2   0       29.08       45.54     12.29 o 
   8   2   0      123.32      120.65      8.83 o 
   9   2   0      298.58      272.60     11.51 o 
  10   2   0      177.22      182.25     16.68 o 
  11   2   0       31.02       -0.11     18.81 o 
 -10   3   0       74.87       73.75     18.09 o 
  -9   3   0      219.59      224.84     16.30 o 
  -8   3   0      106.57      101.57     12.71 o 
  -7   3   0      171.48      171.64     15.34 o 
  -6   3   0      363.81      362.65     10.58 o 
  -5   3   0     1558.18     1570.57     55.82 o 
  -4   3   0        0.80       -4.10     12.20 o 
  -3   3   0      459.75      508.77     14.49 o 
  -2   3   0     3929.25     3977.13    119.53 o 
  -1   3   0     2766.47     2315.09     87.92 o 
   0   3   0      542.66      387.41     21.55 o 
   1   3   0      233.74      199.28     19.86 o 
   2   3   0     1230.63     1040.37     19.05 o 
   3   3   0     3867.15     4007.56     67.57 o 
   4   3   0     3857.35     4261.20     59.19 o 
   5   3   0      170.45      204.95     11.29 o 
   6   3   0       77.61       61.46     13.22 o 
   7   3   0      414.97      404.31     12.88 o 
   8   3   0      184.52      226.81     13.69 o 
   9   3   0      138.57      151.84     10.78 o 
  10   3   0       95.50       79.94     14.30 o 
  11   3   0       97.73       90.91     17.07 o 
 -10   4   0       39.87       70.45     17.04 o 
  -9   4   0        7.19       10.13     15.47 o 
  -8   4   0      298.91      315.59     14.23 o 
  -7   4   0      506.17      514.81     15.68 o 
  -6   4   0      200.42      219.19     13.95 o 
  -5   4   0      214.74      237.21     14.58 o 
  -4   4   0      529.44      497.78     20.00 o 
  -3   4   0     1170.68     1107.28     20.15 o 
  -2   4   0     1159.44     1084.70     43.79 o 
  -1   4   0      449.41      431.01     15.90 o 
   0   4   0      386.47      349.23     28.42 o 
   1   4   0     5295.51     5595.83     90.98 o 
   2   4   0     1551.38     1503.07     31.14 o 
   3   4   0      179.34      172.52     16.37 o 
   4   4   0      352.71      355.63     15.79 o 
   5   4   0     1517.88     1482.56     17.09 o 
   6   4   0      671.27      703.89     13.96 o 
   7   4   0      110.52      129.12     11.86 o 
   8   4   0      126.74      126.85     11.88 o 
   9   4   0       67.34       73.91     16.99 o 
  10   4   0      264.53      251.87     17.97 o 
  11   4   0       91.28       61.94     25.69 o 
 -10   5   0       31.23       64.85     19.80 o 
  -9   5   0       93.35       56.07     18.34 o 
  -8   5   0       78.03       99.65     26.39 o 
  -7   5   0      284.70      253.21     19.09 o 
  -6   5   0      298.47      312.23     10.85 o 
  -5   5   0      588.28      591.14     23.31 o 
  -4   5   0      481.69      424.67     18.89 o 
  -3   5   0       65.64       77.94     11.93 o 
  -2   5   0      852.73      914.03     26.47 o 
  -1   5   0     4061.24     4266.66    131.14 o 
   0   5   0     3494.64     3324.17     53.27 o 
   1   5   0       35.75       69.75     22.52 o 
   2   5   0      344.75      385.54     22.07 o 
   3   5   0     1871.22     1848.43     64.74 o 
   4   5   0     1558.16     1559.78     19.02 o 
   5   5   0      218.24      267.72     17.70 o 
   6   5   0       56.64       52.16     14.60 o 
   7   5   0      163.58      183.62     13.61 o 
   8   5   0      579.46      553.01     16.56 o 
   9   5   0      287.86      279.29     16.40 o 
  10   5   0       38.82       65.04     19.13 o 
  11   5   0        5.71       -1.56     24.60 o 
  -9   6   0       33.99       24.93     17.70 o 
  -8   6   0       60.17       52.59     15.48 o 
  -7   6   0      270.93      299.67     17.84 o 
  -6   6   0      500.87      483.98     15.40 o 
  -5   6   0      111.55      128.58     12.80 o 
  -4   6   0       46.51       62.46     13.75 o 
  -3   6   0      311.50      335.00     16.08 o 
  -2   6   0     1019.83      906.84     43.98 o 
  -1   6   0      639.62      637.20     16.00 o 
   0   6   0      765.55      785.02     22.91 o 
   1   6   0     1264.06     1265.02     37.99 o 
   2   6   0     2299.55     2306.34    133.48 o 
   3   6   0      574.28      560.20     19.45 o 
   4   6   0      122.93      130.57     18.21 o 
   5   6   0      187.85      183.03     16.66 o 
   6   6   0      371.96      348.64     18.42 o 
   7   6   0      529.92      577.58     18.51 o 
   8   6   0       90.52      116.45     14.81 o 
   9   6   0       50.71       47.85     17.50 o 
  10   6   0       57.16       49.78     23.82 o 
  -9   7   0       57.07       61.58     19.73 o 
  -8   7   0      146.08      147.10     29.06 o 
  -7   7   0       28.12      -10.79     16.16 o 
  -6   7   0       99.80      104.53     13.76 o 
  -5   7   0      347.70      382.71     18.14 o 
  -4   7   0      902.83      870.02     35.33 o 
  -3   7   0       42.15       40.97     13.38 o 
  -2   7   0      116.54      127.64     12.85 o 
  -1   7   0     1449.96     1577.40     42.44 o 
   0   7   0     2256.75     2436.32     94.03 o 
   1   7   0      744.57      690.76     23.04 o 
   2   7   0        3.42        3.31     18.40 o 
   3   7   0      985.98     1146.80     92.52 o 
   4   7   0      678.39      704.08     20.57 o 
   5   7   0     1221.49     1257.53     23.69 o 
   6   7   0      182.78      210.99     19.87 o 
   7   7   0        1.92        3.99     15.48 o 
   8   7   0       59.07       72.83     16.99 o 
   9   7   0      142.15      152.81     19.20 o 
  10   7   0      101.45       93.82     30.20 o 
  -8   8   0       12.62       -3.79     20.05 o 
  -7   8   0      162.43      145.84     23.50 o 
  -6   8   0      195.51      210.44     26.09 o 
  -5   8   0      145.87      129.87     13.83 o 
  -4   8   0        4.09     7452.72   3670.49 o 
  -3   8   0      711.89      762.78     36.14 o 
  -2   8   0      675.86      707.44     14.95 o 
  -1   8   0      149.10      134.91     17.10 o 
   0   8   0      123.53       99.08     19.09 o 
   1   8   0       19.55       23.61     24.41 o 
   2   8   0      741.44      784.67     66.78 o 
   3   8   0     2123.01     2202.05    111.02 o 
   4   8   0     1030.40     1015.31     22.66 o 
   5   8   0       17.82       29.20     20.49 o 
   6   8   0      141.82      131.50     18.70 o 
   7   8   0      221.64      228.04     18.60 o 
   8   8   0      139.31      150.80     18.32 o 
   9   8   0        7.00       -0.30     27.08 o 
  -7   9   0       96.54      101.02     20.24 o 
  -6   9   0       21.15        8.95     14.23 o 
  -5   9   0       71.07       79.55     12.15 o 
  -4   9   0      295.50      300.92     13.52 o 
  -3   9   0      476.00      483.13     15.01 o 
  -2   9   0      243.33      227.58     16.81 o 
  -1   9   0       18.80       21.22     18.37 o 
   0   9   0      233.70      221.21     17.56 o 
   4   9   0      950.71     1024.70     47.25 o 
   5   9   0      365.34      406.54     28.22 o 
   6   9   0      153.81      170.32     22.60 o 
   7   9   0       15.19       18.51     24.06 o 
   8   9   0      121.61      129.23     27.93 o 
   9   9   0      171.91      124.81     25.30 o 
  -6  10   0      251.62      217.00     29.50 o 
  -5  10   0      197.94      122.66     36.79 o 
  -4  10   0      136.89      128.09     15.64 o 
  -3  10   0       22.40       14.49     15.87 o 
  -2  10   0      259.07      297.27     19.86 o 
  -1  10   0      241.24      228.48     17.48 o 
   0  10   0      209.90      183.90     21.53 o 
   5  10   0       67.63       69.59     15.01 o 
   6  10   0       53.12       69.14     14.25 o 
   7  10   0      244.93      196.41     34.32 o 
   8  10   0      235.63      235.76     34.82 o 
  -5  11   0      150.21      124.01     39.88 o 
  -4  11   0       85.24       85.21     17.96 o 
  -3  11   0      147.64      160.41     18.92 o 
  -2  11   0      116.16       97.93     15.90 o 
  -1  11   0       25.19       18.78     17.43 o 
   6  11   0      234.75      235.23     20.26 o 
   7  11   0      203.28      201.47     23.26 o 
  -3  12   0       24.14       15.70     20.87 o 
  -2  12   0       94.09      110.22     23.44 o 
  -1  12   0      268.12      254.77     35.01 o 
   1 -12   1      291.73      293.61     30.12 o 
   2 -12   1      106.69      103.00     23.54 o 
  -6 -11   1       43.71       28.61     18.11 o 
   0 -11   1      290.30      312.71     25.31 o 
   1 -11   1       89.45       92.00     19.72 o 
   2 -11   1      128.35      133.51     19.84 o 
   3 -11   1       31.88       32.54     16.92 o 
   4 -11   1       76.23       78.01     21.75 o 
  -7 -10   1      170.49      204.67     24.05 o 
  -6 -10   1      513.59      549.43     19.94 o 
  -5 -10   1       67.02       75.21     12.77 o 
  -4 -10   1       35.82       35.61     29.31 o 
  -1 -10   1      404.59      395.82     22.26 o 
   0 -10   1       49.71       50.59     16.62 o 
   1 -10   1      136.43      144.76     20.75 o 
   2 -10   1      170.34      173.24     19.24 o 
   3 -10   1      100.39       99.57     17.45 o 
   4 -10   1       31.50       52.90     17.53 o 
   5 -10   1      118.55       62.08     34.36 o 
   6 -10   1      196.40      106.60     59.41 o 
  -8  -9   1      198.63      187.13     22.72 o 
  -7  -9   1      116.68      110.83     20.06 o 
  -6  -9   1       24.91       18.83     18.22 o 
  -5  -9   1       11.50       10.33     21.53 o 
  -4  -9   1      338.05      380.40     16.97 o 
  -3  -9   1      822.12      796.30     26.06 o 
  -2  -9   1     1014.61     1018.93     28.51 o 
  -1  -9   1      243.59      261.05     22.42 o 
   0  -9   1      257.31      268.83     19.05 o 
   1  -9   1       88.68      107.07     17.46 o 
   2  -9   1      155.85      153.85     16.35 o 
   3  -9   1      164.51      158.25     16.25 o 
   4  -9   1      205.54      182.43     21.60 o 
   5  -9   1      122.65      125.98     12.22 o 
   6  -9   1       43.62       46.27     20.93 o 
   7  -9   1       83.28       77.93     20.02 o 
  -9  -8   1      106.97       65.40     20.96 o 
  -8  -8   1       49.59       45.36     21.56 o 
  -7  -8   1       28.24       32.61     18.62 o 
  -6  -8   1      372.38      373.37     16.33 o 
  -5  -8   1      177.75      151.67     18.46 o 
  -4  -8   1       18.56       18.11     20.58 o 
  -3  -8   1      307.74      318.85     15.69 o 
  -2  -8   1     1880.57     1857.24     50.50 o 
  -1  -8   1     1395.78     1315.10     31.70 o 
   0  -8   1        8.18        7.79     17.06 o 
   1  -8   1       20.38       14.70     14.40 o 
   2  -8   1      831.84      818.82     18.26 o 
   3  -8   1      798.64      783.33     40.99 o 
   4  -8   1       44.14     -224.56    459.61 o 
   5  -8   1       18.89       17.51     15.55 o 
   6  -8   1       65.59       76.76     15.63 o 
   7  -8   1      132.56      136.41     18.05 o 
   8  -8   1      124.64      103.03     20.17 o 
  -9  -7   1       21.41       27.54     23.69 o 
  -8  -7   1      115.21      121.13     16.66 o 
  -7  -7   1      254.83      240.80     19.19 o 
  -6  -7   1      371.65      343.31     16.14 o 
  -5  -7   1      158.27      186.91     17.15 o 
  -4  -7   1       51.25       68.74     16.81 o 
  -3  -7   1      568.40      570.22     25.81 o 
  -2  -7   1      402.18      360.87     24.14 o 
  -1  -7   1     1189.42     1259.84     60.03 o 
   0  -7   1      763.87      767.63     24.60 o 
   1  -7   1     1096.90     1172.65     45.33 o 
   2  -7   1       74.59       93.14     14.56 o 
   3  -7   1      504.47      518.58     15.49 o 
   4  -7   1      217.73      214.67     12.64 o 
   5  -7   1      129.70      130.01     14.60 o 
   6  -7   1      150.74      139.82     13.96 o 
   7  -7   1       63.97      108.44     16.85 o 
   8  -7   1       67.50       61.33     17.85 o 
   9  -7   1       68.75       81.37     21.35 o 
 -10  -6   1       98.62       75.59     21.37 o 
  -9  -6   1      276.85      290.56     19.81 o 
  -8  -6   1       42.28       52.38     17.10 o 
  -7  -6   1       67.48       83.91     16.55 o 
  -6  -6   1      190.10      194.14     17.64 o 
  -5  -6   1     2144.08     2189.94     29.34 o 
  -4  -6   1      220.45      225.65     18.52 o 
  -3  -6   1       71.53       57.47     18.06 o 
  -2  -6   1      542.58      549.89     30.11 o 
  -1  -6   1     1956.04     1801.35     32.73 o 
   0  -6   1     1733.93     1632.50     25.61 o 
   1  -6   1      287.19      261.07     16.84 o 
   2  -6   1      989.54      991.56     30.28 o 
   3  -6   1      302.67      317.52     15.21 o 
   4  -6   1      545.73      579.82     19.72 o 
   5  -6   1       97.57      104.94     15.99 o 
   6  -6   1      113.27      136.65     14.63 o 
   7  -6   1      115.93       98.13     11.73 o 
   8  -6   1      148.42      139.42     15.72 o 
   9  -6   1       87.55       98.11     15.96 o 
 -10  -5   1      102.92       90.96     18.74 o 
  -9  -5   1       61.23       88.66     16.62 o 
  -8  -5   1      257.75      310.46     15.31 o 
  -7  -5   1      751.55      790.31     17.60 o 
  -6  -5   1      337.03      323.22     16.14 o 
  -5  -5   1        0.57      -11.83     14.72 o 
  -4  -5   1      641.71      682.69     26.90 o 
  -3  -5   1     1046.17     1073.79     50.39 o 
  -2  -5   1     1158.29     1011.64     22.01 o 
  -1  -5   1      394.11      305.54     20.82 o 
   0  -5   1      972.48      987.89     28.23 o 
   1  -5   1     1109.59      989.59     84.60 o 
   2  -5   1     1378.26     1412.39     46.66 o 
   3  -5   1      708.62      775.75     13.92 o 
   4  -5   1      345.69      380.54     15.16 o 
   5  -5   1      113.89      106.73     12.35 o 
   6  -5   1      421.73      378.71     13.18 o 
   7  -5   1      233.65      249.30     11.26 o 
   8  -5   1       44.80       35.59     16.11 o 
   9  -5   1       85.75       81.43     18.23 o 
  10  -5   1       87.21       86.99     20.25 o 
 -10  -4   1       78.71      111.93     19.01 o 
  -9  -4   1      321.10      342.01     17.86 o 
  -8  -4   1      689.86      631.92     14.40 o 
  -7  -4   1       46.67       50.07     13.26 o 
  -6  -4   1       57.70       84.05     14.76 o 
  -5  -4   1      258.27      303.14     16.31 o 
  -4  -4   1     1821.59     1779.55     18.13 o 
  -3  -4   1      998.60      979.31     22.44 o 
  -2  -4   1     1489.42     1559.16     52.43 o 
  -1  -4   1     1746.66     1698.87     27.31 o 
   0  -4   1      193.15      155.91     21.88 o 
   1  -4   1     1103.71     1023.48     24.01 o 
   2  -4   1      407.99      343.23     18.56 o 
   3  -4   1     1037.48      931.46     39.64 o 
   4  -4   1     1096.06     1103.16     34.23 o 
   5  -4   1      484.66      553.00     21.05 o 
   6  -4   1       67.77       81.18     13.47 o 
   7  -4   1      232.35      239.00     15.26 o 
   8  -4   1      225.31      214.55     15.27 o 
   9  -4   1       80.48       63.12     17.22 o 
  10  -4   1       69.54       76.94     17.77 o 
 -11  -3   1       77.31       72.07     28.42 o 
 -10  -3   1      282.61      300.76     19.74 o 
  -9  -3   1       65.74       67.35     17.65 o 
  -8  -3   1       44.22       43.11     13.91 o 
  -7  -3   1      631.22      624.62     29.13 o 
  -6  -3   1      496.85      513.04     16.07 o 
  -5  -3   1      123.44       70.15     12.99 o 
  -4  -3   1      236.35      273.48     14.43 o 
  -3  -3   1     1713.40     1955.32     39.55 o 
  -2  -3   1     2538.95     2557.17     41.03 o 
  -1  -3   1     3316.54     2713.89     36.39 o 
   0  -3   1      994.11      807.28     19.87 o 
   1  -3   1      417.59      342.57     15.86 o 
   2  -3   1     2960.93     2783.09     65.09 o 
   3  -3   1      113.59       99.00     13.23 o 
   4  -3   1      609.93      595.74     11.35 o 
   5  -3   1      625.16      630.38     13.18 o 
   6  -3   1      449.39      449.71     24.66 o 
   7  -3   1      371.67      368.19     13.53 o 
   8  -3   1       23.51       37.95     39.60 o 
   9  -3   1       52.35       64.58     28.53 o 
  10  -3   1       95.42       43.44     19.70 o 
  11  -3   1      231.83      206.43     15.54 o 
 -11  -2   1       30.06       55.32     30.90 o 
 -10  -2   1       49.94       51.77     19.57 o 
  -9  -2   1      202.05      249.47     18.66 o 
  -8  -2   1      436.34      448.86     13.98 o 
  -7  -2   1      360.47      331.22     11.05 o 
  -6  -2   1      143.95      167.25     12.23 o 
  -5  -2   1        6.33       -0.02      9.42 o 
  -4  -2   1     1320.67     1300.16     18.19 o 
  -3  -2   1     3906.65     4169.94     54.01 o 
  -2  -2   1     1036.64      877.52     15.26 o 
  -1  -2   1     1594.02     1349.97     23.80 o 
   0  -2   1      369.87      260.56     39.30 o 
   1  -2   1     3816.23     3315.23     73.72 o 
   2  -2   1     2783.96     2314.41     23.58 o 
   3  -2   1     2699.61     2928.26     78.27 o 
   4  -2   1      143.71      122.47     13.34 o 
   5  -2   1      641.00      653.04     20.22 o 
   6  -2   1       32.79       38.24     10.24 o 
   7  -2   1      115.47      133.48     17.36 o 
   8  -2   1      279.99      276.68     19.89 o 
   9  -2   1      295.58      279.06     12.76 o 
  10  -2   1      129.86      153.80     15.66 o 
  11  -2   1       12.17      -16.94     25.19 o 
 -11  -1   1       63.30       56.58     21.33 o 
 -10  -1   1      113.44      125.05     14.14 o 
  -9  -1   1      243.93      249.81     13.47 o 
  -8  -1   1       50.44       56.14     12.33 o 
  -7  -1   1      295.44      348.92     12.69 o 
  -6  -1   1     1060.05     1136.16     20.88 o 
  -5  -1   1      905.37      783.77     12.62 o 
  -4  -1   1       32.41       -4.71     12.01 o 
  -3  -1   1      783.22      921.52     15.55 o 
  -2  -1   1     2049.44     1817.93     37.71 o 
  -1  -1   1      758.46      617.12     19.96 o 
   0  -1   1        5.07        7.56     19.06 o 
   1  -1   1     9278.03     7648.64     66.78 o 
   3  -1   1     4198.42     3811.71     94.65 o 
   4  -1   1       15.86       22.93     13.31 o 
   5  -1   1       27.22       31.47     15.13 o 
   6  -1   1       46.34       21.36     12.68 o 
   7  -1   1      396.83      385.83     26.67 o 
   8  -1   1      995.37     1058.40     37.35 o 
   9  -1   1       29.68       29.00     22.08 o 
  10  -1   1       37.55       54.34     15.49 o 
  11  -1   1       52.17       24.27     15.85 o 
 -11   0   1      159.13       94.36     18.33 o 
 -10   0   1       58.81       92.48     17.95 o 
  -9   0   1       98.71      106.32     18.14 o 
  -8   0   1      149.21      170.88     24.36 o 
  -7   0   1      637.09      646.45     13.15 o 
  -6   0   1      495.18      497.05     10.30 o 
  -5   0   1      726.80      811.59     19.49 o 
  -4   0   1      588.78      599.66     15.19 o 
  -3   0   1      991.25      887.04     17.18 o 
  -2   0   1        5.56       -3.78     10.43 o 
  -1   0   1     1427.82     1253.83     41.78 o 
   1   0   1     1333.68     1004.49     26.54 o 
   3   0   1      671.66      551.91     21.44 o 
   4   0   1      487.34      443.65     11.38 o 
   5   0   1      549.40      495.77     10.48 o 
   6   0   1     2044.00     1994.72     35.25 o 
   7   0   1        1.49       -4.12     17.20 o 
   8   0   1       15.55       23.20      9.18 o 
   9   0   1      428.44      405.01     14.50 o 
  10   0   1      158.69      177.95     17.17 o 
  11   0   1       60.37       48.38     30.11 o 
 -11   1   1       30.62      -17.01     20.03 o 
 -10   1   1      109.31      117.81     16.49 o 
  -9   1   1      228.98      265.03     15.11 o 
  -8   1   1      273.43      287.05     16.86 o 
  -7   1   1       18.05        2.37     11.92 o 
  -6   1   1     1397.50     1621.01     32.87 o 
  -5   1   1     1223.84     1131.21     31.81 o 
  -4   1   1      455.25      351.35     11.51 o 
  -3   1   1       31.34       13.94     13.09 o 
  -2   1   1      461.88      460.90     10.48 o 
  -1   1   1      638.15      520.74     12.23 o 
   0   1   1     2537.89     1876.14     36.77 o 
   1   1   1     3591.27     2722.97     41.51 o 
   2   1   1     2371.44     1871.31     62.18 o 
   3   1   1     2863.58     2522.46     64.41 o 
   4   1   1     1138.46     1376.22    256.27 o 
   5   1   1     1208.76     1322.19     21.61 o 
   6   1   1      592.74      592.09     13.13 o 
   7   1   1      666.47      626.65     19.22 o 
   8   1   1       63.87       68.86     12.54 o 
   9   1   1       49.52       69.45     14.23 o 
  10   1   1       32.39       24.65     12.03 o 
  11   1   1      158.19      148.23     19.49 o 
 -11   2   1       33.34       31.95     20.78 o 
 -10   2   1       47.97       66.77     24.19 o 
  -9   2   1       26.33       33.04     13.51 o 
  -8   2   1      548.36      602.55     17.92 o 
  -7   2   1      924.69      940.67     34.01 o 
  -6   2   1      161.19      138.39     12.97 o 
  -5   2   1      154.75      140.53     11.00 o 
  -4   2   1      452.15      536.38     25.69 o 
  -3   2   1     2085.70     2091.14     34.22 o 
  -2   2   1     3458.18     2984.89     53.58 o 
  -1   2   1      814.64      652.85     14.27 o 
   0   2   1       39.49       30.86     14.99 o 
   1   2   1      109.79       89.44     24.92 o 
   2   2   1     3688.94     3288.51     55.61 o 
   3   2   1     2608.18     2392.08     54.70 o 
   4   2   1       85.25       89.10     12.88 o 
   5   2   1     1314.81     1219.55     32.91 o 
   6   2   1     2028.04     2069.59     37.20 o 
   7   2   1      624.09      690.54     19.22 o 
   8   2   1        0.37      -11.41     11.41 o 
   9   2   1       47.89       21.98     14.23 o 
  10   2   1      189.87      189.06     16.29 o 
  11   2   1       87.45       62.84     14.35 o 
 -10   3   1       57.32       72.05     17.63 o 
  -9   3   1      178.00      168.01     16.05 o 
  -8   3   1      101.47      139.82     14.86 o 
  -7   3   1      286.88      264.06     13.47 o 
  -6   3   1      263.60      308.84     12.73 o 
  -5   3   1      845.99      857.14     16.79 o 
  -4   3   1      750.20      691.77     12.66 o 
  -3   3   1     2001.45     2087.94     31.90 o 
  -2   3   1      467.65      524.70     14.58 o 
  -1   3   1      779.35      709.75     13.68 o 
   0   3   1      908.51      802.61     20.61 o 
   1   3   1     2247.93     2293.05     41.08 o 
   2   3   1     1114.86      914.91     23.64 o 
   3   3   1     1540.41     1584.13     18.51 o 
   4   3   1     2526.88     2724.86     44.57 o 
   5   3   1      158.42      140.99     11.54 o 
   6   3   1      391.38      423.07     11.72 o 
   7   3   1      420.29      426.44     13.10 o 
   8   3   1      512.26      517.92     12.13 o 
   9   3   1      165.34      190.62     14.82 o 
  10   3   1       28.68       51.31     18.64 o 
  11   3   1       15.09       31.02     17.68 o 
 -10   4   1       93.60      113.51     18.25 o 
  -9   4   1       25.49        7.32     15.56 o 
  -8   4   1       30.35       37.97     13.42 o 
  -7   4   1      155.19      137.51     10.63 o 
  -6   4   1      847.44      828.76     19.41 o 
  -5   4   1      612.80      673.18     13.93 o 
  -4   4   1      661.23      740.08     15.92 o 
  -3   4   1      230.80      201.59     11.93 o 
  -2   4   1     1081.60     1008.24     15.40 o 
  -1   4   1     1097.43      945.70     21.11 o 
   0   4   1      464.20      494.14     16.85 o 
   1   4   1     3189.49     3358.54     42.58 o 
   2   4   1     2602.63     2623.50     75.28 o 
   3   4   1     1544.03     1541.75     32.05 o 
   4   4   1      352.50      378.49     13.26 o 
   5   4   1      164.09      155.92     11.21 o 
   6   4   1      551.57      563.14     14.58 o 
   7   4   1     1108.84     1137.93     35.28 o 
   8   4   1      162.04      183.08     13.87 o 
   9   4   1        0.30       17.15     13.61 o 
  10   4   1      197.63      153.05     14.65 o 
  11   4   1      158.85      141.88     18.07 o 
 -10   5   1       61.83       98.88     19.44 o 
  -9   5   1       43.89       54.85     17.85 o 
  -8   5   1       69.16       78.88     17.22 o 
  -7   5   1      213.93      177.53     11.16 o 
  -6   5   1      195.05      219.39     15.59 o 
  -5   5   1      644.32      651.36     14.77 o 
  -4   5   1      796.11      855.20     16.12 o 
  -3   5   1      506.08      475.15     14.19 o 
  -2   5   1       66.36       54.30     12.39 o 
  -1   5   1      320.97      313.55     12.32 o 
   0   5   1     1927.40     1961.76     37.41 o 
   1   5   1     1518.43     1556.40     33.77 o 
   2   5   1     2674.50     3092.92     36.39 o 
   3   5   1      206.56      195.85     20.66 o 
   4   5   1     1714.29     1752.07     33.91 o 
   5   5   1     1085.24     1068.61     20.58 o 
   6   5   1       87.25       96.25     12.65 o 
   7   5   1       13.47       17.67     11.56 o 
   8   5   1      478.02      429.91     14.07 o 
   9   5   1      473.51      431.45     19.45 o 
  10   5   1       66.54       97.34     16.94 o 
  11   5   1        2.53      -25.74     25.74 o 
  -9   6   1       72.49       88.93     20.05 o 
  -8   6   1       48.47       42.68     20.49 o 
  -7   6   1      174.37      155.84     15.45 o 
  -6   6   1      491.55      486.47     19.95 o 
  -5   6   1      267.33      257.80     11.28 o 
  -4   6   1      206.97      218.84     11.98 o 
  -3   6   1      203.81      234.44     15.28 o 
  -2   6   1      554.26      537.87     12.28 o 
  -1   6   1      760.36      659.92     23.03 o 
   0   6   1     1102.90     1121.20     34.66 o 
   1   6   1      330.39      314.02     22.70 o 
   2   6   1      787.41      855.39     23.64 o 
   3   6   1     1305.90     1263.72     36.04 o 
   4   6   1     1298.39     1294.93     61.07 o 
   5   6   1      403.36      417.01     17.67 o 
   6   6   1       96.94      101.92     16.76 o 
   7   6   1      556.47      553.42     15.68 o 
   8   6   1      298.78      294.74     15.82 o 
   9   6   1       55.48       60.35     21.53 o 
  10   6   1       14.11       37.47     22.80 o 
  11   6   1       95.52       95.40     25.19 o 
  -9   7   1       62.06       66.34     18.49 o 
  -8   7   1      132.76      114.85     19.77 o 
  -7   7   1       46.05       58.90     15.68 o 
  -6   7   1      189.05      193.55     13.98 o 
  -5   7   1      244.98      227.50     17.94 o 
  -4   7   1      747.01      712.07     21.00 o 
  -3   7   1      168.07      175.03     11.94 o 
  -2   7   1      202.02      186.35     11.06 o 
  -1   7   1      246.41      216.53     17.89 o 
   0   7   1      559.75      611.19     20.96 o 
   2   7   1      505.39      528.43     23.07 o 
   3   7   1        5.10       13.32     19.13 o 
   4   7   1       40.39       26.04     25.00 o 
   5   7   1     4255.34     4420.81    126.58 o 
   6   7   1      938.97      962.32     44.66 o 
   7   7   1        8.67       38.14     22.32 o 
   8   7   1        1.25       -2.85     17.01 o 
   9   7   1      154.56      130.88     22.40 o 
  10   7   1      121.69      134.85     25.39 o 
  -8   8   1       47.49       26.12     19.98 o 
  -7   8   1      110.66      113.15     18.16 o 
  -6   8   1      112.68      110.53     16.14 o 
  -5   8   1      306.38      299.94     15.34 o 
  -4   8   1      205.96      182.91     11.98 o 
  -3   8   1      603.53      582.06     12.29 o 
  -2   8   1        2.77       11.66     10.95 o 
  -1   8   1      882.15      917.99     18.01 o 
   0   8   1      810.11      732.67     23.31 o 
   2   8   1       32.54       37.14     26.26 o 
   3   8   1      330.55      421.69     23.82 o 
   4   8   1      648.73      715.27     22.14 o 
   5   8   1      697.76      615.18     25.86 o 
   6   8   1      943.37      956.38     27.01 o 
   7   8   1      144.63      132.00     17.94 o 
   8   8   1      116.67      117.99     22.99 o 
   9   8   1       19.85       24.54     24.54 o 
  10   8   1       40.22       52.88     37.70 o 
  -7   9   1      106.04       91.82     15.87 o 
  -6   9   1       44.27       39.75     13.82 o 
  -5   9   1       76.69       84.69     12.25 o 
  -4   9   1      139.26      149.24     12.95 o 
  -3   9   1      731.63      704.77     22.95 o 
  -2   9   1      720.77      734.65     15.40 o 
  -1   9   1       73.82       67.32     16.37 o 
   0   9   1       15.74       19.62     19.93 o 
   3   9   1      240.31      226.60     22.70 o 
   4   9   1       67.13       62.28     17.82 o 
   5   9   1      265.41      261.38     16.06 o 
   6   9   1      919.64      856.26     29.77 o 
   7   9   1      159.87      159.33     26.22 o 
   8   9   1       50.64       44.13     28.62 o 
   9   9   1       73.24       73.96     30.46 o 
  -6  10   1       76.31       56.70     17.41 o 
  -5  10   1       73.09       79.64     15.41 o 
  -4  10   1      293.39      289.01     18.58 o 
  -3  10   1      187.19      178.62     12.31 o 
  -2  10   1      229.25      227.02     15.80 o 
  -1  10   1       98.24      104.84     18.33 o 
   0  10   1      578.98      555.53     36.68 o 
   4  10   1      365.62      416.25     25.32 o 
   5  10   1      178.94      208.60     19.13 o 
   6  10   1       46.48       38.08     15.57 o 
   7  10   1      117.07      110.23     39.17 o 
   8  10   1      230.60      213.43     33.20 o 
  -5  11   1      106.22       43.87     33.17 o 
  -4  11   1       45.53       42.61     14.35 o 
  -3  11   1      176.94      200.32     19.04 o 
  -2  11   1      239.34      220.30     18.79 o 
  -1  11   1      195.92      191.78     21.68 o 
   5  11   1       16.34       16.88     19.13 o 
   6  11   1      264.38      312.14     21.01 o 
   7  11   1      270.35      263.75     18.01 o 
  -3  12   1       46.43       50.63     21.16 o 
  -2  12   1      165.69      141.56     24.25 o 
  -1  12   1      148.42      140.31     55.34 o 
   6  12   1       26.29       23.64     27.95 o 
   0 -12   2       64.85       46.68     37.23 o 
   1 -12   2       47.49       44.80     26.54 o 
  -5 -11   2      154.26      139.21     33.93 o 
  -1 -11   2       52.14       30.97     23.53 o 
   0 -11   2      154.08      154.30     22.13 o 
   1 -11   2      403.59      434.27     21.72 o 
   2 -11   2      227.05      261.52     20.34 o 
   3 -11   2        0.28       16.24     20.70 o 
   4 -11   2       26.86       -0.19     19.81 o 
  -6 -10   2      156.43      151.87     17.92 o 
  -5 -10   2      157.19      144.79     17.81 o 
  -4 -10   2      185.50      154.71     22.51 o 
  -3 -10   2       10.66        2.26     19.80 o 
  -2 -10   2      152.51      169.52     22.77 o 
  -1 -10   2      866.42     1002.41     31.63 o 
   0 -10   2      691.13      654.88     19.56 o 
   1 -10   2       26.48       21.27     18.77 o 
   2 -10   2       12.38       -3.40     18.19 o 
   3 -10   2      192.72      222.17     17.25 o 
   4 -10   2      108.01      114.98     18.59 o 
   5 -10   2       89.94       90.50     15.99 o 
   6 -10   2       37.10       10.32     14.52 o 
  -7  -9   2      198.87      183.00     22.74 o 
  -6  -9   2       48.14       69.26     21.39 o 
  -5  -9   2        6.65       13.57     11.57 o 
  -4  -9   2      126.40      128.49     13.60 o 
  -3  -9   2      572.54      573.40     20.31 o 
  -2  -9   2      285.75      275.91     21.52 o 
  -1  -9   2      105.90      122.23     24.46 o 
   0  -9   2      670.56      631.19     24.83 o 
   1  -9   2      421.94      474.87     27.66 o 
   2  -9   2      439.36      442.83     15.68 o 
   3  -9   2       26.16       28.60     17.14 o 
   4  -9   2       42.19       49.33     14.31 o 
   5  -9   2       85.32       49.91     21.13 o 
   6  -9   2      247.25      231.99     18.37 o 
   7  -9   2       48.44       24.08     22.78 o 
  -8  -8   2      256.57      220.94     21.85 o 
  -7  -8   2       27.81       28.25     21.57 o 
  -6  -8   2      103.56      104.59     17.75 o 
  -5  -8   2      189.01      190.44     17.88 o 
  -4  -8   2      370.88      333.43     15.92 o 
  -3  -8   2       81.90       84.97     19.07 o 
  -2  -8   2       80.20       68.48     22.64 o 
  -1  -8   2      448.11      463.26     21.90 o 
   0  -8   2     1242.07     1267.63     27.01 o 
   1  -8   2      477.29      467.23     20.26 o 
   2  -8   2       30.26       40.51     15.51 o 
   3  -8   2      435.31      405.99     15.09 o 
   4  -8   2      485.60      487.34     15.13 o 
   5  -8   2      171.44      189.37     17.52 o 
   6  -8   2        2.47      -17.74     17.74 o 
   7  -8   2       32.77       22.58     17.79 o 
   8  -8   2      144.52      124.87     24.26 o 
  -9  -7   2       27.60       29.43     28.61 o 
  -8  -7   2      105.99       98.85     20.17 o 
  -7  -7   2      279.38      295.88     21.37 o 
  -6  -7   2      483.36      458.08     21.09 o 
  -5  -7   2      111.63       95.33     15.62 o 
  -4  -7   2       95.29      103.56     15.01 o 
  -3  -7   2      534.91      540.71     18.55 o 
  -2  -7   2      536.32      622.04     23.26 o 
  -1  -7   2      115.53      108.27     20.85 o 
   0  -7   2      135.18      127.82     20.95 o 
   1  -7   2      820.47      829.51     23.52 o 
   2  -7   2      680.21      684.78     28.10 o 
   3  -7   2     1534.75     1561.75     76.16 o 
   4  -7   2       29.05       31.45     14.72 o 
   5  -7   2       53.55       34.16     14.00 o 
   6  -7   2      114.61      148.10     15.02 o 
   7  -7   2      168.40      178.07     19.02 o 
   8  -7   2       28.58       12.78     15.04 o 
   9  -7   2       58.97       81.00     19.56 o 
  -9  -6   2      163.57      156.20     19.98 o 
  -8  -6   2      139.54      130.11     22.89 o 
  -7  -6   2       93.13       97.77     16.51 o 
  -6  -6   2      163.93      183.67     16.00 o 
  -5  -6   2     1718.83     1815.29     55.58 o 
  -4  -6   2      322.65      330.37     18.37 o 
  -3  -6   2      256.06      227.71     16.75 o 
  -2  -6   2       12.77       -0.45     13.85 o 
  -1  -6   2      158.05      162.68     19.20 o 
   0  -6   2     2190.70     2132.46     63.12 o 
   1  -6   2     3006.07     2875.76     91.45 o 
   2  -6   2       35.09       39.53     21.35 o 
   3  -6   2       83.05       85.25     13.69 o 
   4  -6   2     1499.48     1574.04     62.17 o 
   5  -6   2      789.78      764.09     13.98 o 
   6  -6   2      215.22      244.06     14.68 o 
   7  -6   2        4.34       -7.96     15.98 o 
   8  -6   2       72.44       84.05     21.84 o 
   9  -6   2       85.74       45.70     21.47 o 
 -10  -5   2       52.29       45.73     23.47 o 
  -9  -5   2       71.30       58.41     19.23 o 
  -8  -5   2      150.73      168.92     17.44 o 
  -7  -5   2      359.55      409.79     16.03 o 
  -6  -5   2      418.73      402.66     16.32 o 
  -5  -5   2      603.06      577.80     15.78 o 
  -4  -5   2      268.45      264.72     15.68 o 
  -3  -5   2       14.19       19.43     15.30 o 
  -2  -5   2     1672.87     1484.57    103.64 o 
  -1  -5   2     1633.51     1625.13     37.80 o 
   0  -5   2      563.42      510.00     17.80 o 
   1  -5   2      160.03      149.36     15.82 o 
   2  -5   2     1145.03     1075.83     19.11 o 
   3  -5   2      954.18      944.66     21.08 o 
   4  -5   2      352.41      377.80     14.74 o 
   5  -5   2      129.07      130.66     13.61 o 
   6  -5   2      349.55      301.81     12.93 o 
   7  -5   2      286.73      277.55     14.72 o 
   8  -5   2       62.05       98.39     16.17 o 
   9  -5   2       41.70       28.65     18.07 o 
  10  -5   2       45.52       86.55     20.07 o 
 -10  -4   2        7.33        4.92     21.52 o 
  -9  -4   2      123.92      138.89     16.72 o 
  -8  -4   2      661.89      658.22     21.01 o 
  -7  -4   2      465.04      499.08     16.90 o 
  -6  -4   2       89.45       85.50     15.26 o 
  -5  -4   2       31.47       36.20     14.92 o 
  -4  -4   2      811.42      789.66     14.92 o 
  -3  -4   2     1145.32     1002.32     30.03 o 
  -2  -4   2     1886.77     1783.28    111.52 o 
  -1  -4   2        2.10       13.62     13.52 o 
   0  -4   2     1131.60     1109.10     24.69 o 
   1  -4   2     3527.46     3545.92    127.84 o 
   2  -4   2     1279.41     1223.42     41.93 o 
   3  -4   2        0.68        1.66     15.36 o 
   4  -4   2      200.58      206.37     15.53 o 
   5  -4   2     1258.28     1302.41     40.68 o 
   6  -4   2      480.08      598.22     14.43 o 
   7  -4   2      229.80      229.47     13.93 o 
   8  -4   2       18.24       12.49     13.72 o 
   9  -4   2       64.75       81.87     18.11 o 
  10  -4   2       93.89      100.52     17.87 o 
 -10  -3   2      140.37      121.83     16.93 o 
  -9  -3   2       96.61       86.74     17.03 o 
  -8  -3   2      222.73      220.15     11.26 o 
  -7  -3   2      272.15      274.14     16.86 o 
  -6  -3   2      290.38      341.90     16.83 o 
  -5  -3   2      842.20      848.03     17.36 o 
  -4  -3   2      335.02      298.38     12.61 o 
  -3  -3   2        9.06       -6.08     13.79 o 
  -2  -3   2     1127.07     1205.11     75.69 o 
  -1  -3   2     8360.08     8441.17    207.19 o 
   0  -3   2      729.51      616.54     58.34 o 
   1  -3   2      133.65      101.16     24.62 o 
   2  -3   2      412.32      444.77     19.19 o 
   3  -3   2     2169.94     2216.43     23.52 o 
   4  -3   2     1597.82     1616.51     35.22 o 
   5  -3   2      211.76      204.43     16.19 o 
   6  -3   2      156.81      168.31     13.97 o 
   7  -3   2      182.75      169.25      9.46 o 
   8  -3   2      292.99      309.86     14.82 o 
   9  -3   2       20.22       35.66     16.09 o 
  10  -3   2       39.04       37.46     13.61 o 
  11  -3   2      117.59       84.19     20.27 o 
 -10  -2   2       82.64       52.17     19.19 o 
  -9  -2   2       61.80       53.31     20.33 o 
  -8  -2   2      132.53      121.60     19.64 o 
  -7  -2   2      703.31      673.66     27.29 o 
  -6  -2   2      712.23      717.50     16.25 o 
  -5  -2   2       41.57       57.24     12.72 o 
  -4  -2   2      641.43      714.43     14.30 o 
  -3  -2   2      913.22      770.30     26.16 o 
  -2  -2   2     1446.21     1278.28     79.72 o 
  -1  -2   2     1043.68      783.36     37.33 o 
   0  -2   2      156.71      178.59     30.11 o 
   1  -2   2     2183.33     2006.27    210.94 o 
   2  -2   2     4456.39     3860.73     84.13 o 
   3  -2   2     3680.95     3662.44     48.68 o 
   4  -2   2       66.12       69.19     13.23 o 
   5  -2   2      790.47      823.18     20.84 o 
   6  -2   2      651.64      727.11     15.72 o 
   7  -2   2      206.69      214.75     12.03 o 
   8  -2   2        8.64       28.91     14.79 o 
   9  -2   2       91.50       82.29     27.53 o 
  10  -2   2      120.84       74.33     14.31 o 
  11  -2   2      100.87      118.71     19.24 o 
 -10  -1   2       69.19      110.15     19.05 o 
  -9  -1   2      227.91      222.08     17.61 o 
  -8  -1   2      211.96      214.88     19.70 o 
  -7  -1   2      276.71      293.84     14.37 o 
  -6  -1   2      385.53      436.66     15.81 o 
  -5  -1   2     1083.60     1022.73     17.15 o 
  -4  -1   2      735.64      662.35     13.61 o 
  -3  -1   2      915.59      920.92     17.75 o 
  -2  -1   2       33.50       21.25      8.73 o 
  -1  -1   2     1866.89     1588.25     29.08 o 
   0  -1   2     3826.44     3008.80    367.29 o 
   1  -1   2       77.72      168.84     33.11 o 
   2  -1   2      324.19      300.15     28.14 o 
   3  -1   2     7237.87     6403.87     81.41 o 
   4  -1   2     8939.13     8921.67    450.74 o 
   5  -1   2      213.25      181.40     12.77 o 
   6  -1   2       68.00       57.47     10.71 o 
   7  -1   2      138.67      118.32     13.84 o 
   8  -1   2      686.49      658.50     33.97 o 
   9  -1   2      198.61      229.43     11.16 o 
  10  -1   2       46.26       63.68     14.27 o 
  11  -1   2        6.91       19.57     17.59 o 
 -10   0   2       75.98       58.16     19.13 o 
  -9   0   2       93.51       99.59     13.33 o 
  -8   0   2       36.36       36.31     12.92 o 
  -7   0   2      444.81      440.48     12.18 o 
  -6   0   2     1137.48     1191.02     14.54 o 
  -5   0   2     1164.75     1176.96     27.82 o 
  -4   0   2      316.64      357.61     10.17 o 
  -3   0   2      487.73      493.04     16.91 o 
  -2   0   2     1602.12     1260.29     17.13 o 
  -1   0   2      722.01      476.63     27.76 o 
   0   0   2      152.99      118.12     15.76 o 
   1   0   2       20.43       42.09     15.61 o 
   2   0   2     4101.09     3336.66     29.76 o 
   3   0   2     5180.55     4108.55    165.45 o 
   4   0   2     1825.14     1716.79     64.55 o 
   5   0   2      323.77      273.21     13.48 o 
   6   0   2      994.25      964.20     33.47 o 
   7   0   2      298.12      373.38     12.55 o 
   8   0   2      490.18      516.93     13.92 o 
   9   0   2       87.33       55.03     18.98 o 
  10   0   2       20.42       45.88     34.51 o 
  11   0   2       52.44       41.23     16.25 o 
  12   0   2       42.29       37.70     39.02 o 
 -10   1   2       38.25       36.81     16.38 o 
  -9   1   2      226.49      242.08     14.69 o 
  -8   1   2      161.67      133.03     13.04 o 
  -7   1   2       78.28       77.59      8.90 o 
  -6   1   2      868.59      887.07     12.70 o 
  -5   1   2      692.78      765.15     16.30 o 
  -4   1   2     2665.08     2589.18     37.72 o 
  -3   1   2      214.11      193.15     13.23 o 
  -2   1   2      327.20      274.64     10.28 o 
  -1   1   2      304.09      241.01     22.67 o 
   1   1   2     5306.36     4881.65    708.98 o 
   2   1   2     2940.54     2455.69     36.11 o 
   3   1   2       36.04       33.89     12.11 o 
   4   1   2     3045.05     3198.52    131.54 o 
   5   1   2     4306.01     4314.86     39.62 o 
   6   1   2      729.73      713.57     13.69 o 
   7   1   2      297.01      314.78     21.76 o 
   8   1   2       17.28        2.86     10.76 o 
   9   1   2      340.60      328.05     19.89 o 
  10   1   2       95.68      116.13     16.42 o 
  11   1   2       61.86      108.79     16.36 o 
  12   1   2       15.67       12.67     15.01 o 
 -10   2   2       40.34       17.50     13.57 o 
  -9   2   2       87.13      107.30     14.27 o 
  -8   2   2      438.12      443.45     13.42 o 
  -7   2   2       17.03       19.54     10.97 o 
  -6   2   2      444.14      446.96     14.24 o 
  -5   2   2     1651.41     1578.51     30.57 o 
  -4   2   2      304.85      283.50      8.75 o 
  -3   2   2      929.47      963.12     16.30 o 
  -2   2   2     2508.58     2236.28     55.75 o 
  -1   2   2     4889.95     4332.76     44.11 o 
   0   2   2      783.10      884.60     21.20 o 
   1   2   2     1571.30     1707.40     47.27 o 
   2   2   2      550.26      466.51     19.51 o 
   3   2   2     2243.41     1899.00     85.53 o 
   4   2   2     1560.88     1473.19     17.25 o 
   5   2   2      723.38      768.33     15.25 o 
   6   2   2      632.69      613.36     17.34 o 
   7   2   2      806.56      856.45     28.89 o 
   8   2   2      334.87      379.24     14.83 o 
   9   2   2      103.49      118.54     12.59 o 
  10   2   2       29.63       33.81     18.18 o 
  11   2   2       84.09       81.77     25.21 o 
  12   2   2       84.35      102.34     17.74 o 
 -10   3   2        6.97       35.16     15.26 o 
  -9   3   2       52.58       70.94     13.78 o 
  -8   3   2      378.05      364.20     25.02 o 
  -7   3   2      528.58      611.66     20.71 o 
  -6   3   2        1.32       37.32     12.01 o 
  -5   3   2      142.90      237.94     50.19 o 
  -4   3   2      926.98      895.85     16.02 o 
  -3   3   2     5239.66     5372.65    113.88 o 
  -2   3   2     1862.36     1762.36     46.52 o 
  -1   3   2      469.04      437.68     15.79 o 
   0   3   2       94.06       90.57     15.95 o 
   1   3   2     3213.80     3370.05     78.32 o 
   2   3   2     1589.39     1532.41    183.18 o 
   3   3   2     1197.22     1147.66     86.22 o 
   4   3   2     1051.73     1077.73     17.76 o 
   5   3   2      839.81      756.96     16.83 o 
   6   3   2     1009.95     1010.47     21.47 o 
   7   3   2      182.70      194.69     14.12 o 
   8   3   2      170.41      176.51     13.05 o 
   9   3   2      258.44      243.68     12.78 o 
  10   3   2      233.14      265.47     14.21 o 
  11   3   2       17.05        3.63     20.09 o 
  12   3   2       32.26       28.15     22.51 o 
 -10   4   2       25.90       25.07     16.93 o 
  -9   4   2      147.36      184.01     15.06 o 
  -8   4   2       60.60       94.68     14.52 o 
  -7   4   2       60.06       74.44     13.02 o 
  -6   4   2       45.15       65.29      9.96 o 
  -5   4   2     1152.68     1205.53     27.51 o 
  -4   4   2     1315.47     1233.23     21.96 o 
  -3   4   2      190.09      197.62     11.80 o 
  -2   4   2     2276.45     2451.10     38.88 o 
  -1   4   2      596.88      547.15     25.65 o 
   0   4   2      538.05      434.89     15.13 o 
   1   4   2      427.45      426.05     15.60 o 
   2   4   2     2347.79     2832.98    211.84 o 
   3   4   2     2527.23     2585.40     56.17 o 
   4   4   2     2079.96     2135.84     84.50 o 
   5   4   2      286.42      243.53     13.76 o 
   6   4   2       95.28       78.32     11.65 o 
   7   4   2      627.32      614.66     15.03 o 
   8   4   2      362.85      341.63     13.22 o 
   9   4   2      142.84      158.82     14.33 o 
  10   4   2      105.66       97.21     16.26 o 
  11   4   2       45.93       58.52     17.94 o 
  12   4   2       67.59       74.44     25.51 o 
  -9   5   2        0.63       -3.75     17.70 o 
  -8   5   2       54.89       54.90     26.74 o 
  -7   5   2      311.40      321.82     17.95 o 
  -6   5   2      308.28      325.35     27.34 o 
  -5   5   2      217.39      224.54     10.90 o 
  -4   5   2      611.44      685.68     12.80 o 
  -3   5   2      658.92      672.13     12.30 o 
  -2   5   2     1003.15      904.66     25.41 o 
  -1   5   2      767.68      752.05     28.74 o 
   0   5   2       52.58       72.59     11.73 o 
   1   5   2     1496.05     1600.34     48.40 o 
   2   5   2     4187.22     4839.16     40.71 o 
   3   5   2      858.05      879.07     27.28 o 
   4   5   2      372.23      373.31     16.97 o 
   5   5   2      447.53      495.81     15.16 o 
   6   5   2     1207.26     1278.88     44.54 o 
   7   5   2      363.06      385.45     14.34 o 
   8   5   2      205.97      186.94     15.12 o 
   9   5   2       31.13       38.15     14.83 o 
  10   5   2      195.22      210.88     16.11 o 
  11   5   2      103.68       93.56     16.31 o 
  -9   6   2       37.59       49.17     17.14 o 
  -8   6   2       78.85       90.76     18.14 o 
  -7   6   2      190.80      200.81     11.81 o 
  -6   6   2      194.07      204.82     14.46 o 
  -5   6   2      167.91      151.04     10.08 o 
  -4   6   2      890.26      844.05     14.24 o 
  -3   6   2      375.54      395.18     13.77 o 
  -2   6   2      344.98      367.18     14.40 o 
  -1   6   2     1070.97     1070.89     13.70 o 
   0   6   2      950.36      921.95     15.66 o 
   1   6   2        7.46        2.31     12.43 o 
   2   6   2      636.45      703.64     23.07 o 
   3   6   2     1535.94     1940.95     27.95 o 
   4   6   2     1351.83     1229.00     64.15 o 
   5   6   2      236.63      237.06     17.36 o 
   6   6   2      253.70      234.06     15.44 o 
   7   6   2      505.34      542.61     14.84 o 
   8   6   2      483.69    14862.98   7690.53 o 
   9   6   2      283.65      294.63     15.75 o 
  10   6   2       29.51       45.36     16.51 o 
  11   6   2        4.83       16.34     20.12 o 
  -8   7   2        8.55       -0.27     17.64 o 
  -7   7   2       97.63      103.41     27.82 o 
  -6   7   2      506.11      460.70     14.58 o 
  -5   7   2      282.20      295.83     31.48 o 
  -4   7   2      102.40      127.56     10.88 o 
  -3   7   2      262.03      284.70     17.05 o 
  -2   7   2     1098.76     1124.22     19.15 o 
  -1   7   2      712.63      663.20     17.53 o 
   0   7   2      461.37      469.85     12.20 o 
   1   7   2      305.66      262.25     18.57 o 
   2   7   2      720.70      693.51     21.38 o 
   3   7   2      395.48      415.32     19.88 o 
   4   7   2      148.08      171.79     16.19 o 
   5   7   2      420.38      396.98     25.19 o 
   6   7   2      413.08      434.03     22.12 o 
   7   7   2     1382.80     1456.14     56.37 o 
   8   7   2      228.59      242.51     20.74 o 
   9   7   2       26.95       37.12     22.55 o 
  10   7   2       12.23       17.78     35.36 o 
  11   7   2      169.04      150.99     25.42 o 
  -8   8   2       34.11       70.47     24.83 o 
  -7   8   2       41.90       -6.83     33.40 o 
  -6   8   2       77.19       84.64     15.78 o 
  -5   8   2      193.90      185.11     14.11 o 
  -4   8   2      515.04      504.67     21.99 o 
  -3   8   2      643.71      617.17     12.47 o 
  -2   8   2       26.59       16.93      9.24 o 
  -1   8   2      666.99      756.82     15.14 o 
   0   8   2      728.18      862.20     55.41 o 
   2   8   2       77.04       66.97     22.32 o 
   3   8   2      158.61      177.08     19.70 o 
   4   8   2       74.02      103.74     19.88 o 
   5   8   2      677.96      778.77     56.93 o 
   6   8   2      860.50      804.43     31.03 o 
   7   8   2      201.66      173.80     22.93 o 
   8   8   2      179.83      182.40     25.96 o 
   9   8   2       90.23       79.41     19.83 o 
  10   8   2      107.08      137.06     39.21 o 
  -7   9   2        8.88       -2.44     15.76 o 
  -6   9   2      126.22      139.67     13.98 o 
  -5   9   2      216.83      194.72     16.09 o 
  -4   9   2       58.92       68.41     11.52 o 
  -3   9   2      360.87      375.57     12.29 o 
  -2   9   2      820.17      863.53     13.73 o 
  -1   9   2      286.48      276.09     12.07 o 
   0   9   2      220.66      210.88     24.79 o 
   3   9   2      519.88      555.26     23.45 o 
   4   9   2      343.30      341.78     21.76 o 
   5   9   2       10.19       11.44     16.32 o 
   6   9   2      190.71      225.18     23.63 o 
   7   9   2      434.64      416.51     30.03 o 
   8   9   2      344.87      316.13     25.96 o 
   9   9   2       36.70       49.58     25.70 o 
  10   9   2       42.16       13.17     26.85 o 
  -6  10   2       19.69       26.29     15.91 o 
  -5  10   2       33.11       34.21     13.94 o 
  -4  10   2      117.48      104.53     14.12 o 
  -3  10   2      291.41      277.56     11.45 o 
  -2  10   2      650.92      646.40     14.03 o 
  -1  10   2      218.90      243.54     18.00 o 
   3  10   2      330.22      276.13     19.32 o 
   4  10   2      225.14      270.87     22.32 o 
   5  10   2       82.86       98.86     21.38 o 
   6  10   2      122.22      116.49     18.20 o 
   7  10   2      114.54      106.70     15.38 o 
   8  10   2      120.72       93.70     31.10 o 
   9  10   2      229.80      208.30     34.49 o 
  -5  11   2      144.20       90.40     27.14 o 
  -4  11   2      107.34       86.73     13.96 o 
  -3  11   2       37.25       29.06     14.71 o 
  -2  11   2       92.94      101.21     15.51 o 
  -1  11   2      346.81      328.02     22.94 o 
   4  11   2      173.33      144.63     18.57 o 
   5  11   2       75.24       75.22     15.38 o 
   6  11   2       98.60       96.04     19.51 o 
   7  11   2      192.21      227.35     18.20 o 
   8  11   2      153.41      161.89     20.82 o 
  -3  12   2       16.83        6.23     18.13 o 
  -2  12   2      120.50      111.79     24.10 o 
  -1  12   2      172.24      148.57     55.53 o 
   5  12   2      158.33      147.82     26.26 o 
   6  12   2      224.86      189.84     19.88 o 
   7  12   2      256.62      241.42     23.07 o 
  -3 -11   3      251.66      264.41     29.66 o 
  -2 -11   3      276.62      290.06     29.35 o 
  -1 -11   3       80.59       64.36     22.04 o 
   0 -11   3       35.72       35.03     19.58 o 
   1 -11   3      312.13      298.83     21.72 o 
   2 -11   3      233.76      258.65     22.20 o 
   3 -11   3       35.85       39.61     22.01 o 
  -5 -10   3       54.84       45.77     25.25 o 
  -4 -10   3      293.70      306.49     21.81 o 
  -3 -10   3      114.93      113.88     22.81 o 
  -2 -10   3       18.80       20.67     19.75 o 
  -1 -10   3      111.07       92.46     21.90 o 
   0 -10   3      483.01      506.02     22.97 o 
   1 -10   3      287.30      258.47     18.26 o 
   2 -10   3      246.53      261.61     19.85 o 
   3 -10   3       50.72       55.66     21.41 o 
   4 -10   3       53.43       72.31     18.30 o 
   5 -10   3      138.02      165.72     22.38 o 
  -7  -9   3      114.49      111.01     22.14 o 
  -6  -9   3      450.49      457.57     16.27 o 
  -5  -9   3      116.29       90.34     18.01 o 
  -4  -9   3        0.50        1.28     18.35 o 
  -3  -9   3      146.02      164.13     23.52 o 
  -2  -9   3      254.48      286.94     24.73 o 
  -1  -9   3      276.84      267.66     22.48 o 
   0  -9   3       99.84       92.67     20.34 o 
   1  -9   3      226.52      215.95     20.99 o 
   2  -9   3      598.89      609.14     19.97 o 
   3  -9   3      216.24      247.31     16.31 o 
   4  -9   3       44.93       48.00     15.21 o 
   5  -9   3       49.72       50.39     19.51 o 
   6  -9   3      262.79      267.15     19.47 o 
  -7  -8   3      165.41      136.86     19.84 o 
  -6  -8   3       79.56       68.92     14.74 o 
  -5  -8   3       24.96       22.20     11.80 o 
  -4  -8   3      391.89      368.61     13.97 o 
  -3  -8   3      672.66      661.66     19.91 o 
  -2  -8   3      286.91      295.43     22.30 o 
  -1  -8   3        1.17       -6.59     22.02 o 
   0  -8   3      104.93      116.05     20.63 o 
   1  -8   3      374.05      397.95     23.61 o 
   2  -8   3      580.92      588.43     21.34 o 
   3  -8   3      396.10      447.55     17.18 o 
   4  -8   3      179.64      170.26     15.19 o 
   5  -8   3      210.44      215.86     16.12 o 
   6  -8   3       68.48       79.05     16.87 o 
   7  -8   3       40.07       38.99     17.52 o 
   8  -8   3       27.95        6.11     22.61 o 
  -8  -7   3       88.38      106.77     21.51 o 
  -7  -7   3       74.34       88.05     19.17 o 
  -6  -7   3      334.25      334.62     19.58 o 
  -5  -7   3      446.03      419.80     16.42 o 
  -4  -7   3      192.03      181.18     13.21 o 
  -3  -7   3      238.35      266.79     14.52 o 
  -2  -7   3      554.88      573.98     20.90 o 
  -1  -7   3      521.10      489.68     21.35 o 
   0  -7   3       40.06       33.11     17.43 o 
   1  -7   3        8.25        8.38     17.32 o 
   2  -7   3      767.53      794.01     18.70 o 
   3  -7   3     1754.76     1887.94     83.01 o 
   4  -7   3      213.65      213.45     15.00 o 
   5  -7   3       27.51       40.08     13.72 o 
   6  -7   3       47.34        5.49     16.10 o 
   7  -7   3      203.00      201.38     15.79 o 
   8  -7   3       90.02       93.22     29.94 o 
  -9  -6   3       12.61       24.01     21.73 o 
  -8  -6   3       35.27       63.78     24.67 o 
  -7  -6   3      291.54      275.24     17.52 o 
  -6  -6   3      422.84      401.26     24.98 o 
  -5  -6   3      344.85      367.52     33.42 o 
  -4  -6   3      155.01      157.78     13.68 o 
  -3  -6   3     1223.05     1217.90     26.77 o 
  -2  -6   3      231.85      220.29     15.37 o 
  -1  -6   3      130.85      153.57     21.39 o 
   0  -6   3      385.47      421.50     22.76 o 
   1  -6   3     1076.31     1049.65     22.38 o 
   2  -6   3      153.71      150.41     23.78 o 
   3  -6   3      393.36      415.97     20.39 o 
   4  -6   3      460.81      445.78     18.50 o 
   5  -6   3      187.76      194.41     15.03 o 
   6  -6   3      405.56      450.00     16.28 o 
   7  -6   3       84.59      104.47     16.16 o 
   8  -6   3       42.77       29.42     20.99 o 
   9  -6   3       18.44       48.94     18.30 o 
  -9  -5   3       97.19       79.65     20.30 o 
  -8  -5   3       32.04       30.56     16.45 o 
  -7  -5   3       73.44      102.41     17.80 o 
  -6  -5   3      322.78      336.24     16.14 o 
  -5  -5   3     1527.31     1524.12     26.66 o 
  -4  -5   3      774.33      768.12     21.26 o 
  -3  -5   3       35.10       38.49     11.79 o 
  -2  -5   3      121.82      134.21     13.87 o 
  -1  -5   3     1014.05      942.58     42.77 o 
   0  -5   3     2885.73     2659.90     24.38 o 
   1  -5   3      581.90      557.35     18.04 o 
   2  -5   3      168.04      163.61     17.44 o 
   3  -5   3      145.24      165.70     27.20 o 
   4  -5   3      712.10      754.63     29.13 o 
   5  -5   3      467.08      490.81     14.02 o 
   6  -5   3      140.16      160.66     15.08 o 
   7  -5   3      153.86      152.40     14.35 o 
   8  -5   3      164.35      187.62     17.12 o 
   9  -5   3       91.57      102.74     16.33 o 
  10  -5   3       12.08      -17.97     17.97 o 
  -9  -4   3       34.59       44.76     18.88 o 
  -8  -4   3      124.32      111.21     19.09 o 
  -7  -4   3      391.23      400.02     17.22 o 
  -6  -4   3      632.45      618.32     21.26 o 
  -5  -4   3       48.34       37.63     14.38 o 
  -4  -4   3      281.05      323.75     17.05 o 
  -3  -4   3     1124.16     1119.96     19.91 o 
  -2  -4   3      828.18      679.77     16.32 o 
  -1  -4   3       86.02       52.30     13.92 o 
   0  -4   3      941.86      966.75     21.10 o 
   1  -4   3     1604.90     1734.50     28.51 o 
   2  -4   3     1531.01     1561.67     77.85 o 
   3  -4   3      396.74      346.41     16.14 o 
   4  -4   3      298.04      306.50     15.48 o 
   5  -4   3      160.57      170.01     13.91 o 
   6  -4   3      535.18      544.22     26.74 o 
   7  -4   3      567.94      598.96     15.93 o 
   8  -4   3       30.86       26.78     22.96 o 
   9  -4   3       27.97       40.85     15.63 o 
  10  -4   3       50.27       13.75     22.52 o 
 -10  -3   3       45.70       25.94     21.13 o 
  -9  -3   3      137.03      159.13     17.41 o 
  -8  -3   3      388.66      419.51     30.32 o 
  -7  -3   3       75.06       73.71     15.65 o 
  -6  -3   3       99.30      119.54     13.79 o 
  -5  -3   3      738.52      768.14     21.75 o 
  -4  -3   3     1404.79     1376.10     31.97 o 
  -3  -3   3      865.28      807.08     15.27 o 
  -2  -3   3       19.74       22.73     11.54 o 
  -1  -3   3      280.94      273.77     13.43 o 
   0  -3   3      998.53      944.88     56.74 o 
   1  -3   3     3554.30     3606.34     92.95 o 
   2  -3   3      457.13      425.02     19.56 o 
   3  -3   3      255.31      245.81     14.96 o 
   4  -3   3     1066.77     1290.79    158.32 o 
   5  -3   3     1564.28     1555.65     58.45 o 
   6  -3   3      130.34      125.17     13.95 o 
   7  -3   3       93.50      112.77     16.35 o 
   8  -3   3      290.61      292.62     14.98 o 
   9  -3   3       96.00      103.17     16.14 o 
  10  -3   3       43.45       46.88     16.26 o 
  11  -3   3        9.81        4.36     20.00 o 
 -10  -2   3      104.84       81.11     21.58 o 
  -9  -2   3      117.36      148.54     18.36 o 
  -8  -2   3       24.59       11.94     24.26 o 
  -7  -2   3      400.74      436.57     16.65 o 
  -6  -2   3      503.23      492.16     15.11 o 
  -5  -2   3      474.01      519.80     22.68 o 
  -4  -2   3      576.58      614.17     14.53 o 
  -3  -2   3     1122.24     1234.08     22.58 o 
  -2  -2   3     1758.00     1654.15     57.40 o 
  -1  -2   3      342.98      269.17     13.97 o 
   0  -2   3      348.47      302.21     23.07 o 
   1  -2   3      190.67      201.24     23.04 o 
   2  -2   3     2493.86     2637.76    122.02 o 
   3  -2   3     1425.86     1270.26     47.55 o 
   4  -2   3      471.97      475.41     32.64 o 
   5  -2   3     1754.71     1838.04     55.95 o 
   6  -2   3      473.23      467.73     17.00 o 
   7  -2   3      420.00      460.12     31.12 o 
   8  -2   3       88.02      103.45     14.86 o 
   9  -2   3       25.14       37.92     10.32 o 
  10  -2   3       24.88       19.44     15.43 o 
  11  -2   3      167.99      164.09     19.02 o 
 -10  -1   3        8.64       19.06     21.64 o 
  -9  -1   3       95.42       98.21     16.73 o 
  -8  -1   3      274.95      277.42     12.97 o 
  -7  -1   3      286.07      323.43     16.75 o 
  -6  -1   3      226.15      258.51     19.37 o 
  -5  -1   3      315.05      309.84     13.54 o 
  -4  -1   3     1312.04     1290.31     24.21 o 
  -3  -1   3     3651.00     3636.30     66.82 o 
  -2  -1   3      263.81      272.89     32.73 o 
  -1  -1   3      183.90      174.48     13.97 o 
   0  -1   3      151.10      150.57     18.01 o 
   1  -1   3     2132.59     2227.03     70.44 o 
   2  -1   3      519.47      356.29     40.80 o 
   3  -1   3     1071.29     1037.09     39.02 o 
   4  -1   3      997.49     1047.82     33.39 o 
   5  -1   3     2342.62     2150.91     55.96 o 
   6  -1   3     1281.55     1188.92     12.23 o 
   7  -1   3        0.43       -9.08     13.54 o 
   8  -1   3      180.09      193.31     19.70 o 
   9  -1   3      322.09      321.46     23.05 o 
  10  -1   3      229.86      247.16     14.81 o 
  11  -1   3        0.36       11.77     17.63 o 
 -10   0   3        7.89       33.33     21.61 o 
  -9   0   3       45.79        4.39     19.12 o 
  -8   0   3       93.12       86.99     18.65 o 
  -7   0   3      302.68      360.88     22.72 o 
  -6   0   3      735.46      759.59     15.29 o 
  -5   0   3     1055.27     1136.73     18.00 o 
  -4   0   3      213.35      189.83     11.43 o 
  -3   0   3      775.29      806.66     28.07 o 
  -2   0   3     2531.25     2729.64     26.29 o 
  -1   0   3     3628.97     3080.39    222.48 o 
   0   0   3      735.09      702.66     19.20 o 
   1   0   3      109.41      124.51     15.19 o 
   2   0   3      429.46      569.72     92.01 o 
   3   0   3     1422.25     1049.81     25.23 o 
   4   0   3     1525.15     1351.32     30.86 o 
   5   0   3      547.66      516.04     13.89 o 
   6   0   3      716.15      721.97     29.26 o 
   7   0   3      302.61      316.00     20.94 o 
   8   0   3     1160.73     1228.76     54.09 o 
   9   0   3      154.66      180.52     15.31 o 
  10   0   3        8.36        6.28     20.80 o 
  11   0   3       14.97      -18.05     18.05 o 
  12   0   3       57.16       59.07     23.66 o 
 -10   1   3       35.44       35.51     35.84 o 
  -9   1   3       12.46      -10.32     16.61 o 
  -8   1   3       37.80       34.79     17.62 o 
  -7   1   3      368.71      415.54     16.82 o 
  -6   1   3      390.07      406.85     21.05 o 
  -5   1   3      562.07      623.02     21.21 o 
  -4   1   3     1548.11     1617.10     28.46 o 
  -3   1   3     1238.76     1234.83     17.53 o 
  -2   1   3      462.20      358.45     17.16 o 
  -1   1   3       21.88       20.41     11.86 o 
   1   1   3      759.02      803.43     61.15 o 
   2   1   3     2096.60     1837.47    213.38 o 
   3   1   3      617.92      543.70     28.33 o 
   4   1   3       11.98       21.89     18.63 o 
   5   1   3     1223.33     1193.49     20.27 o 
   6   1   3     3896.55     3986.42    124.12 o 
   7   1   3      632.33      668.98     15.47 o 
   8   1   3       47.45       65.58     12.02 o 
   9   1   3      425.51      467.12     15.48 o 
  10   1   3      236.04      234.91     22.54 o 
  11   1   3      106.96      141.10     19.29 o 
  12   1   3        0.16        7.36     19.81 o 
 -10   2   3       76.21       41.88     28.82 o 
  -9   2   3       45.68       58.55     20.95 o 
  -8   2   3      125.97      148.67     16.49 o 
  -7   2   3        7.65      -11.48     11.48 o 
  -6   2   3      683.74      704.82     11.54 o 
  -5   2   3      742.64      763.88     20.47 o 
  -4   2   3      600.16      639.87     12.15 o 
  -3   2   3      448.18      434.11     13.27 o 
  -2   2   3     1285.67     1407.88     40.00 o 
  -1   2   3     1676.82     1374.53     68.24 o 
   0   2   3     7783.18     7761.08    361.48 o 
   1   2   3     7408.07     6128.49    176.24 o 
   2   2   3     1701.23     1701.38    225.10 o 
   3   2   3      297.14      260.16     17.26 o 
   4   2   3     1036.76      907.99     21.82 o 
   5   2   3     1725.03     1685.49     62.26 o 
   6   2   3      423.36      560.59     65.99 o 
   7   2   3      633.38      705.34     19.05 o 
   8   2   3      286.70      294.99     16.42 o 
   9   2   3      162.51      183.27     14.96 o 
  10   2   3       72.48       53.70     15.22 o 
  11   2   3       77.70       86.78     17.96 o 
  12   2   3       82.26       98.49     18.09 o 
 -10   3   3       41.78       22.57     16.91 o 
  -9   3   3       33.93       29.07     20.65 o 
  -8   3   3      255.70      255.32     13.33 o 
  -7   3   3      440.79      428.77     12.35 o 
  -6   3   3       31.78       12.23     10.12 o 
  -5   3   3        0.68       -9.72     10.86 o 
  -4   3   3      377.69      374.33     11.43 o 
  -3   3   3     3533.37     3592.39     52.20 o 
  -2   3   3     4328.19     4415.88     85.88 o 
  -1   3   3      780.51      706.32     14.30 o 
   0   3   3      178.69      174.34     12.38 o 
   1   3   3     1806.02     1908.85     27.01 o 
   2   3   3     1828.11     1882.27    290.01 o 
   3   3   3     5001.14     4584.40     35.52 o 
   4   3   3      270.99      226.81     14.24 o 
   5   3   3      202.37      179.85     13.19 o 
   6   3   3     1214.57     1296.01     25.38 o 
   7   3   3      880.70      932.59     40.08 o 
   8   3   3      109.75      115.39     13.17 o 
   9   3   3       33.03       12.04     14.58 o 
  10   3   3      246.64      260.17     35.32 o 
  11   3   3      127.62      153.01     16.70 o 
  12   3   3       55.11       61.82     20.10 o 
  -9   4   3      146.79      142.14     14.10 o 
  -8   4   3       81.36       90.55     14.37 o 
  -7   4   3      133.01      135.08      9.20 o 
  -6   4   3       97.41      105.79     10.75 o 
  -5   4   3      325.00      328.71     12.79 o 
  -4   4   3      199.77      208.46     11.27 o 
  -3   4   3     1672.71     1695.93     39.57 o 
  -2   4   3     1648.50     1641.52     83.13 o 
  -1   4   3      771.66      785.63     13.87 o 
   0   4   3     1591.50     1568.84     49.90 o 
   1   4   3      791.10      708.33     16.03 o 
   2   4   3       72.87       33.10     21.07 o 
   3   4   3      329.05      366.71     17.41 o 
   4   4   3     5480.20     5972.42    112.76 o 
   5   4   3     1003.46      938.53     30.19 o 
   6   4   3      112.24      106.17     11.96 o 
   7   4   3      116.91      118.65     13.87 o 
   8   4   3      409.61      469.57     14.31 o 
   9   4   3      483.40      507.58     28.16 o 
  10   4   3      119.54      104.76     14.05 o 
  11   4   3       14.56       15.63     16.36 o 
  12   4   3       32.60       13.98     20.01 o 
  -9   5   3       23.92        1.98     16.67 o 
  -8   5   3       64.40       55.08     12.19 o 
  -7   5   3      103.11       98.50     12.41 o 
  -6   5   3      296.80      349.37     28.27 o 
  -5   5   3      347.37      372.05     18.06 o 
  -4   5   3      259.38      257.65     14.05 o 
  -3   5   3      292.62      265.06     11.11 o 
  -2   5   3     1746.02     1709.43     30.78 o 
  -1   5   3     1507.54     1475.28     16.82 o 
   0   5   3      239.38      234.30     12.80 o 
   1   5   3      533.83      585.47     51.21 o 
   2   5   3      505.52      486.63     50.18 o 
   3   5   3     1500.41     1476.05     79.17 o 
   4   5   3     1305.95     1254.47     31.11 o 
   5   5   3      469.47      461.64     15.07 o 
   6   5   3      163.35      195.53     15.91 o 
   7   5   3      828.66      853.96     21.50 o 
   8   5   3      618.78      613.96     24.09 o 
   9   5   3       12.11       20.46     17.02 o 
  10   5   3      102.71      103.94     16.19 o 
  11   5   3      160.50      170.27     18.41 o 
  12   5   3       76.49       55.19     17.84 o 
  -9   6   3       57.18       13.19     27.84 o 
  -8   6   3       30.78       22.92     14.03 o 
  -7   6   3      124.70      119.56     14.48 o 
  -6   6   3      112.48      114.11     12.83 o 
  -5   6   3      397.80      382.71     12.99 o 
  -4   6   3      738.25      723.82     14.57 o 
  -3   6   3      256.61      289.49     12.50 o 
  -2   6   3      428.91      436.12     11.64 o 
  -1   6   3      486.18      574.27     12.18 o 
   0   6   3     2010.29     2034.44     17.66 o 
   1   6   3     1076.41     1053.21     38.64 o 
   2   6   3      656.26      624.10     22.89 o 
   3   6   3        2.64       15.99     14.02 o 
   4   6   3      407.05      490.79     50.42 o 
   5   6   3     1757.25     1829.31     49.78 o 
   6   6   3      467.28      412.09     16.75 o 
   7   6   3       18.95       23.00     13.45 o 
   8   6   3      352.13      381.17     15.81 o 
   9   6   3      744.05      766.62     15.72 o 
  10   6   3      154.72      175.45     19.44 o 
  11   6   3        4.67       16.22     17.57 o 
  -8   7   3       50.42        7.88     20.38 o 
  -7   7   3       54.04       31.26     20.63 o 
  -6   7   3      192.63      189.47     15.11 o 
  -5   7   3      158.21      167.28     10.76 o 
  -4   7   3      258.98      234.74     10.50 o 
  -3   7   3      269.57      276.60     12.89 o 
  -2   7   3      622.69      630.15     13.33 o 
  -1   7   3     1411.85     1369.53     21.10 o 
   0   7   3     1281.14     1290.99     34.01 o 
   1   7   3      224.67      241.06     15.57 o 
   2   7   3      111.13      124.37     23.07 o 
   3   7   3      866.94      986.70     22.70 o 
   4   7   3      969.48     1024.48     81.81 o 
   5   7   3      159.49      145.32     18.97 o 
   6   7   3        6.13        6.40     15.07 o 
   7   7   3      382.47      375.97     14.15 o 
   8   7   3      772.25      844.49     24.77 o 
   9   7   3      412.47      426.20     17.45 o 
  10   7   3       18.77       21.93     16.88 o 
  11   7   3       36.81       29.43     21.39 o 
  -8   8   3      123.54       82.91     14.26 o 
  -7   8   3       10.28       17.25     13.45 o 
  -6   8   3        8.25        2.68     11.07 o 
  -5   8   3      106.44      115.43     11.62 o 
  -4   8   3      567.30      531.69     19.22 o 
  -3   8   3      458.20      458.08     11.45 o 
  -2   8   3      106.28      105.13     11.11 o 
  -1   8   3      588.81      638.56     12.60 o 
   0   8   3      653.43      751.82     21.04 o 
   1   8   3     1699.45     1974.91     23.26 o 
   2   8   3      537.53      539.31     22.89 o 
   3   8   3      131.72      116.87     21.01 o 
   4   8   3       31.51       40.71     20.63 o 
   5   8   3     1048.85     1292.75    120.33 o 
   6   8   3      941.08      918.76     26.82 o 
   7   8   3       33.67       25.16     22.74 o 
   8   8   3       24.23       16.91     18.29 o 
   9   8   3      199.50      175.22     24.91 o 
  10   8   3      294.73      286.05     25.10 o 
  11   8   3       81.57      107.32     33.95 o 
  -7   9   3       86.31       66.78     15.61 o 
  -6   9   3        6.63       -0.22     13.81 o 
  -5   9   3       62.72       63.41     11.95 o 
  -4   9   3      102.12      117.57     11.90 o 
  -3   9   3      585.90      577.54     14.18 o 
  -2   9   3       88.63       90.33      9.76 o 
  -1   9   3      306.33      310.86     10.38 o 
   0   9   3     1571.82     1630.29     84.97 o 
   2   9   3       37.78       40.14     18.20 o 
   3   9   3      317.52      398.06     20.07 o 
   4   9   3     1090.29     1328.86     27.39 o 
   5   9   3      191.36      198.47     18.38 o 
   6   9   3      215.62      222.41     19.57 o 
   7   9   3       17.78       10.55     25.72 o 
   8   9   3      133.71      136.57     25.55 o 
   9   9   3      170.65      168.28     24.96 o 
  10   9   3      129.10       95.98     27.75 o 
  -6  10   3       20.37       -1.68     24.32 o 
  -5  10   3        2.56      -12.65     14.40 o 
  -4  10   3       58.49       55.76     11.81 o 
  -3  10   3      323.60      319.48     12.19 o 
  -2  10   3      708.55      723.62     25.76 o 
  -1  10   3       45.13       44.00      9.95 o 
   0  10   3       78.12       63.79     12.62 o 
   3  10   3      595.52      564.82     21.76 o 
   4  10   3      213.68      194.15     16.32 o 
   5  10   3       15.80       23.26     18.76 o 
   6  10   3      236.63      298.64     20.63 o 
   7  10   3      190.84      217.04     19.51 o 
   8  10   3       74.12       67.13     18.89 o 
   9  10   3       80.60       69.43     28.10 o 
  -5  11   3       19.85       13.49     15.30 o 
  -4  11   3      131.98      128.21     13.10 o 
  -3  11   3       94.29      105.84     12.37 o 
  -2  11   3      119.25      119.42     12.09 o 
  -1  11   3       32.92       34.89     14.45 o 
   4  11   3      322.07      376.49     20.63 o 
   5  11   3      204.09      201.28     20.07 o 
   6  11   3       19.54       21.38     18.95 o 
   7  11   3       78.02       89.10     20.07 o 
   8  11   3      140.79      190.21     20.45 o 
   9  11   3      257.54      230.92     23.26 o 
  -4  12   3       29.26       32.08     15.76 o 
  -3  12   3       72.24       50.33     14.03 o 
  -2  12   3       95.43       86.55     16.13 o 
  -1  12   3       79.42       84.05     30.83 o 
   5  12   3        1.33        1.31     17.07 o 
   6  12   3       64.30       91.73     18.95 o 
   7  12   3      369.32      397.31     21.38 o 
  -2  13   3       82.87       86.29     30.70 o 
   6  13   3       48.84       32.45     25.70 o 
  -1 -11   4      237.85      234.92     29.59 o 
   0 -11   4      146.60      155.76     22.03 o 
   1 -11   4       30.94       33.23     20.96 o 
  -4 -10   4      187.83      203.74     24.12 o 
  -3 -10   4      130.75      124.44     23.47 o 
  -2 -10   4       53.80       49.98     20.90 o 
  -1 -10   4       49.16       37.96     24.25 o 
   0 -10   4       72.47       83.80     20.21 o 
   1 -10   4      196.76      195.91     25.59 o 
   2 -10   4      435.69      415.08     18.49 o 
   3 -10   4       55.03       46.11     18.12 o 
   4 -10   4       43.52       48.83     22.59 o 
  -6  -9   4      176.35      142.64     19.21 o 
  -5  -9   4      158.18      143.43     15.14 o 
  -4  -9   4      281.36      295.50     22.51 o 
  -3  -9   4       60.46       58.66     20.39 o 
  -2  -9   4       19.11        9.31     20.54 o 
  -1  -9   4      388.35      390.53     22.57 o 
   0  -9   4      382.25      398.34     24.81 o 
   1  -9   4       20.08       22.10     21.35 o 
   2  -9   4        0.94       -3.74     19.17 o 
   3  -9   4      354.27      325.75     16.93 o 
   4  -9   4      358.17      413.10     19.67 o 
   5  -9   4      148.86      150.27     16.40 o 
   6  -9   4       40.15       23.87     19.79 o 
  -7  -8   4      152.58      122.25     22.03 o 
  -6  -8   4      217.92      187.83     15.59 o 
  -5  -8   4       82.48       81.18     14.74 o 
  -4  -8   4       94.21       91.05     12.06 o 
  -3  -8   4      406.54      425.93     18.95 o 
  -2  -8   4      611.57      608.22     66.78 o 
  -1  -8   4      114.31      111.63     19.30 o 
   0  -8   4       96.54      120.28     21.58 o 
   1  -8   4       47.91       42.47     19.69 o 
   2  -8   4      242.35      239.67     22.42 o 
   3  -8   4      227.38      187.60     37.14 o 
   4  -8   4      146.63      174.80     17.57 o 
   5  -8   4      164.30      186.58     32.75 o 
   6  -8   4      201.59      243.88     37.85 o 
   7  -8   4      140.05      164.41     25.09 o 
  -7  -7   4       39.79       29.03     27.09 o 
  -6  -7   4       53.35       40.02     14.02 o 
  -5  -7   4      185.32      170.57     14.11 o 
  -4  -7   4      458.89      419.73     17.00 o 
  -3  -7   4      530.61      513.93     20.37 o 
  -2  -7   4      320.40      364.65     20.48 o 
  -1  -7   4      384.61      436.20     19.87 o 
   0  -7   4      198.79      210.77     19.47 o 
   1  -7   4      201.80      179.54     23.57 o 
   2  -7   4       18.67        8.61     29.08 o 
   3  -7   4      269.08      284.48     36.49 o 
   4  -7   4      611.19      726.41     18.10 o 
   5  -7   4      371.24      407.45     25.64 o 
   6  -7   4       12.38       13.66     15.61 o 
   7  -7   4       18.75       18.03     18.03 o 
   8  -7   4      185.03      172.71     20.53 o 
  -8  -6   4       18.43        3.60     21.20 o 
  -7  -6   4       56.37       56.83     19.29 o 
  -6  -6   4      300.76      313.12     18.94 o 
  -5  -6   4      518.90      499.64     18.59 o 
  -4  -6   4      174.78      164.26     12.61 o 
  -3  -6   4      349.47      377.10     14.81 o 
  -2  -6   4      516.39      524.59     17.63 o 
  -1  -6   4      810.58      758.49     19.20 o 
   0  -6   4       69.51       63.60     16.94 o 
   1  -6   4      191.89      229.51     19.45 o 
   2  -6   4      342.71      324.29     24.00 o 
   3  -6   4     1177.92     1109.26     21.82 o 
   4  -6   4      176.62      198.88     18.61 o 
   5  -6   4       12.75       24.76     12.08 o 
   6  -6   4      192.34      196.40     13.98 o 
   7  -6   4      223.39      267.06     19.22 o 
   8  -6   4      120.34      128.60     18.27 o 
   9  -6   4       41.12       52.69     20.33 o 
  -9  -5   4       86.15       75.38     32.92 o 
  -8  -5   4       64.47       93.57     18.82 o 
  -7  -5   4       77.40       92.57     16.78 o 
  -6  -5   4       26.10        4.49     14.68 o 
  -5  -5   4      909.55      967.84     37.08 o 
  -4  -5   4      592.11      531.02     12.15 o 
  -3  -5   4      322.87      304.21     14.20 o 
  -2  -5   4      259.41      258.70     16.13 o 
  -1  -5   4      124.74      140.62     19.04 o 
   0  -5   4     1053.39     1135.94     21.18 o 
   1  -5   4     1230.44     1189.09     23.54 o 
   2  -5   4      764.07      742.69     22.60 o 
   3  -5   4       99.25      102.54     21.75 o 
   4  -5   4      693.46      730.18     19.06 o 
   5  -5   4      738.32      775.02     50.38 o 
   6  -5   4      326.34      351.49     15.23 o 
   7  -5   4       17.67       11.09     13.58 o 
   8  -5   4       55.91       55.57     17.96 o 
   9  -5   4      137.23      147.61     15.62 o 
  10  -5   4       79.57       76.27     26.55 o 
  -9  -4   4       69.34       82.06     21.05 o 
  -8  -4   4      117.30       75.84     19.65 o 
  -7  -4   4       88.29       87.55     22.23 o 
  -6  -4   4      146.08      160.82     16.55 o 
  -5  -4   4      349.06      333.96     16.29 o 
  -4  -4   4     1228.56     1252.26     42.78 o 
  -3  -4   4       64.30       66.97     12.97 o 
  -2  -4   4      443.86      483.35     13.60 o 
  -1  -4   4     1233.91     1134.80     75.13 o 
   0  -4   4      604.83      582.98     48.87 o 
   1  -4   4       69.12       65.18     17.68 o 
   2  -4   4      886.70      959.77     28.70 o 
   3  -4   4     1311.65     1416.38     96.23 o 
   4  -4   4      364.94      356.51     23.26 o 
   5  -4   4      107.74       94.72     13.80 o 
   6  -4   4      297.96      296.20     13.11 o 
   7  -4   4      403.47      443.28     19.72 o 
   8  -4   4      121.69      116.10     13.94 o 
   9  -4   4       55.90       52.11     11.75 o 
  10  -4   4       40.41       20.08     27.37 o 
  -9  -3   4       51.66       48.08     19.30 o 
  -8  -3   4      331.61      340.34     17.14 o 
  -7  -3   4      338.22      338.92     32.77 o 
  -6  -3   4      234.28      252.66     14.68 o 
  -5  -3   4        0.89        1.38     13.87 o 
  -4  -3   4      448.85      446.12     14.24 o 
  -3  -3   4     1556.06     1528.04     16.68 o 
  -2  -3   4     2097.22     2064.08     79.82 o 
  -1  -3   4      570.75      526.18     13.56 o 
   0  -3   4        9.88       16.51     12.72 o 
   1  -3   4      852.15      713.15     19.38 o 
   2  -3   4     1170.80     1138.11     43.99 o 
   3  -3   4      721.32      699.42     51.30 o 
   4  -3   4      135.40      170.40     15.34 o 
   5  -3   4      796.95      847.10     20.08 o 
   6  -3   4      648.04      707.82     32.26 o 
   7  -3   4      477.51      446.93     11.66 o 
   8  -3   4       59.24       42.85     14.16 o 
   9  -3   4       34.92       54.66     14.46 o 
  10  -3   4      107.69      137.46     18.32 o 
  11  -3   4       34.98       33.32     15.32 o 
  -9  -2   4       75.62      111.05     19.98 o 
  -8  -2   4       81.38       93.39     17.03 o 
  -7  -2   4      182.28      193.67     28.14 o 
  -6  -2   4      112.17      113.80     13.53 o 
  -5  -2   4      583.27      615.53     15.80 o 
  -4  -2   4     1059.86     1129.02     35.75 o 
  -3  -2   4      885.01      961.57     18.79 o 
  -2  -2   4      255.97      256.97     12.17 o 
  -1  -2   4     3133.01     3237.09     51.96 o 
   0  -2   4      964.95      793.87     14.26 o 
   1  -2   4        2.73       29.16     12.55 o 
   2  -2   4      457.12      463.42     19.86 o 
   3  -2   4      766.02      762.72     41.74 o 
   4  -2   4     1286.06     1131.37     38.92 o 
   5  -2   4      374.25      333.87     16.00 o 
   6  -2   4      395.06      370.08     16.97 o 
   7  -2   4      673.85      693.02     24.47 o 
   8  -2   4      340.97      330.49     24.24 o 
   9  -2   4       51.32       42.67     14.39 o 
  10  -2   4        7.49      -18.28     21.64 o 
  11  -2   4      135.57      121.96     19.11 o 
  -9  -1   4       43.29       38.69     13.72 o 
  -8  -1   4        0.46       -9.45     19.69 o 
  -7  -1   4      164.63      207.58     17.31 o 
  -6  -1   4      864.34      898.06     15.23 o 
  -5  -1   4      286.71      283.69     15.35 o 
  -4  -1   4      327.63      325.18     13.44 o 
  -3  -1   4     1218.64     1275.97     33.20 o 
  -2  -1   4     1730.53     1674.27    104.58 o 
  -1  -1   4     2140.01     2117.46     52.24 o 
   0  -1   4      585.46      650.79     39.86 o 
   1  -1   4      198.65      195.93     14.57 o 
   2  -1   4     1243.46     1250.87     90.32 o 
   3  -1   4     2237.39     2237.93     23.61 o 
   4  -1   4        0.71       -3.98     26.82 o 
   5  -1   4      236.80      264.42     15.19 o 
   6  -1   4      734.55      822.75     31.70 o 
   7  -1   4     1002.72      958.61     33.33 o 
   8  -1   4      252.14      247.72     13.11 o 
   9  -1   4       52.51       61.83     10.03 o 
  10  -1   4      117.74      138.38     14.42 o 
  11  -1   4       88.56       41.33     13.87 o 
 -10   0   4       47.61       32.45     31.89 o 
  -9   0   4      137.30      151.34     21.23 o 
  -8   0   4       33.96       49.10     14.36 o 
  -7   0   4       49.27       54.15     15.43 o 
  -6   0   4      175.23      166.54     17.16 o 
  -5   0   4      593.65      628.10     16.14 o 
  -4   0   4      841.85      757.90     14.63 o 
  -3   0   4     2100.54     2263.99     46.43 o 
  -2   0   4      901.21      880.29     14.69 o 
  -1   0   4      322.68      294.98     11.37 o 
   0   0   4     1311.01     1172.72     15.68 o 
   1   0   4      896.66      872.25     23.73 o 
   2   0   4     1323.38     1314.40    110.77 o 
   3   0   4     2383.75     2738.30    108.24 o 
   4   0   4     1313.47     1439.67     24.29 o 
   5   0   4       31.44       14.89     15.95 o 
   6   0   4       15.92       16.94     10.67 o 
   7   0   4      380.32      380.94     15.15 o 
   8   0   4     1538.16     1530.22     43.00 o 
   9   0   4      335.98      396.97     14.95 o 
  10   0   4       54.69       47.86     16.24 o 
  11   0   4        4.08       -9.62     36.09 o 
  12   0   4       34.61       50.94     17.80 o 
  -9   1   4      127.35      145.94     19.46 o 
  -8   1   4        5.03       14.78     17.33 o 
  -7   1   4        5.94       16.91     12.56 o 
  -6   1   4      485.28      465.69     18.77 o 
  -5   1   4     1171.58     1257.57     14.62 o 
  -4   1   4      287.68      297.07     18.38 o 
  -3   1   4       92.59       83.51     11.45 o 
  -2   1   4     1397.99     1266.27     23.20 o 
  -1   1   4     4859.90     4711.53     47.93 o 
   0   1   4     2410.97     2284.87     18.88 o 
   1   1   4       75.98       43.51     15.20 o 
   2   1   4     3199.42     3662.42    122.02 o 
   3   1   4     1355.02     1250.21     67.91 o 
   4   1   4      534.63      459.59     19.16 o 
   5   1   4        4.28        6.76     16.51 o 
   6   1   4      685.80      689.57     21.22 o 
   7   1   4      294.81      369.78     14.77 o 
   8   1   4      648.36      687.67     27.19 o 
   9   1   4      384.94      380.90     15.43 o 
  10   1   4       19.53       14.70     16.38 o 
  11   1   4       86.70       77.31     31.93 o 
  12   1   4       43.62       13.66     24.58 o 
  -9   2   4      124.28      113.90     19.42 o 
  -8   2   4      167.61      193.03     14.53 o 
  -7   2   4        5.41       31.96     15.37 o 
  -6   2   4      343.78      329.79     11.69 o 
  -5   2   4      272.69      266.69     13.41 o 
  -4   2   4      546.50      503.10     13.99 o 
  -3   2   4      422.80      392.04     14.59 o 
  -2   2   4      680.24      655.31     13.47 o 
  -1   2   4     1366.26     1442.57     21.01 o 
   0   2   4     5651.00     5725.11    283.63 o 
   1   2   4     4804.47     4573.02    165.17 o 
   2   2   4        1.87        1.77     10.76 o 
   3   2   4      216.01      171.90     18.10 o 
   4   2   4      505.94      513.02     19.78 o 
   5   2   4     2010.17     1995.11     27.39 o 
   6   2   4      806.72      698.89     13.69 o 
   7   2   4      394.09      394.40     22.88 o 
   8   2   4        9.09       23.79     13.16 o 
   9   2   4      294.31      298.36     15.32 o 
  10   2   4      217.97      239.27     17.13 o 
  11   2   4       89.18      104.53     13.27 o 
  12   2   4       42.68       20.43     20.21 o 
  -9   3   4       93.88      106.37     19.07 o 
  -8   3   4      309.90      306.47     14.24 o 
  -7   3   4       92.57       86.47     13.57 o 
  -6   3   4       22.25      -12.66     15.71 o 
  -5   3   4     1052.52     1113.25     27.30 o 
  -4   3   4      177.08      180.17     39.55 o 
  -3   3   4       18.77       20.29     13.45 o 
  -2   3   4      421.72      364.95     10.83 o 
  -1   3   4     5085.23     5370.30     80.00 o 
   0   3   4     2718.33     2556.85     89.10 o 
   1   3   4     1460.69     1483.10     15.23 o 
   2   3   4      970.66     1022.06     16.13 o 
   3   3   4      376.14      372.81     27.76 o 
   4   3   4      266.92      182.86     18.43 o 
   5   3   4     1136.74     1052.42     20.27 o 
   6   3   4     1024.90     1043.76     42.45 o 
   7   3   4      678.24      711.95     30.43 o 
   8   3   4      203.73      206.42     13.50 o 
   9   3   4       75.67       83.66     13.46 o 
  10   3   4       78.45      104.52     28.88 o 
  11   3   4       93.31       86.42     13.33 o 
  12   3   4      158.02      173.38     20.65 o 
  -9   4   4       54.96       69.03     15.18 o 
  -8   4   4      110.40      124.56     17.29 o 
  -7   4   4      546.42      530.92     17.21 o 
  -6   4   4       87.47      107.59     18.64 o 
  -5   4   4       38.03       41.37     14.41 o 
  -4   4   4      206.53      183.28     15.86 o 
  -3   4   4     1169.02     1154.44     12.73 o 
  -2   4   4     1354.20     1335.23     16.27 o 
  -1   4   4      919.75      931.32     13.68 o 
   0   4   4      482.18      465.23     23.73 o 
   1   4   4      725.42      709.52     15.38 o 
   2   4   4     1926.43     1894.79     24.57 o 
   3   4   4      892.43      919.20     85.73 o 
   4   4   4      606.63      617.99     23.07 o 
   5   4   4      210.32      209.16     12.89 o 
   6   4   4     1391.61     1287.59     17.42 o 
   7   4   4      380.68      401.73     24.26 o 
   8   4   4      196.10      219.84     17.20 o 
   9   4   4      165.86      194.10     14.85 o 
  10   4   4      284.84      334.31     22.85 o 
  11   4   4       43.78       47.88     16.82 o 
  12   4   4       25.99       24.86     20.81 o 
  -9   5   4       57.77       69.02     29.54 o 
  -8   5   4       81.91      107.47     19.35 o 
  -7   5   4       40.62       11.75     19.66 o 
  -6   5   4      124.51      106.24     12.89 o 
  -5   5   4      319.18      334.36     14.11 o 
  -4   5   4     1190.07     1300.96     17.33 o 
  -3   5   4      164.40      171.30     10.91 o 
  -2   5   4      480.13      472.68     26.67 o 
  -1   5   4      648.66      605.88     12.15 o 
   0   5   4     1015.23      971.80     13.38 o 
   1   5   4     1449.67     1496.80     61.15 o 
   2   5   4     1735.28     2079.86     21.57 o 
   3   5   4     1078.47     1170.06     96.33 o 
   4   5   4      282.96      240.06     18.66 o 
   5   5   4      149.05      114.62     14.07 o 
   6   5   4      175.28      173.14     13.99 o 
   7   5   4      742.18      826.43     16.16 o 
   8   5   4      418.36      446.45     13.63 o 
   9   5   4      143.87      128.87     14.53 o 
  10   5   4      167.49      191.74     16.47 o 
  11   5   4       74.08       73.45     18.36 o 
  12   5   4       58.02       40.37     20.01 o 
  -8   6   4       14.24       20.48     15.55 o 
  -7   6   4      139.90      123.24     19.90 o 
  -6   6   4      257.00      297.09     12.56 o 
  -5   6   4      165.15      165.81     10.54 o 
  -4   6   4      174.39      183.22     11.21 o 
  -3   6   4      505.29      467.87     12.53 o 
  -2   6   4      563.80      550.42     11.18 o 
  -1   6   4     1142.93     1137.05     50.69 o 
   0   6   4      593.36      624.47     17.51 o 
   1   6   4      508.71      563.81     15.48 o 
   2   6   4     2571.76     2830.35     73.63 o 
   3   6   4      569.39      545.51     58.25 o 
   4   6   4      311.91      306.05     18.99 o 
   5   6   4      190.33      193.79     13.49 o 
   6   6   4      393.90      466.81     17.07 o 
   7   6   4      350.16      328.28     14.29 o 
   8   6   4      215.99      188.21     15.36 o 
   9   6   4      121.48      134.55     15.09 o 
  10   6   4      210.93      261.52     17.74 o 
  11   6   4      244.05      255.41     18.62 o 
  12   6   4       16.29       16.29     19.67 o 
  -8   7   4       45.82       43.81     15.40 o 
  -7   7   4      162.08      144.61     11.26 o 
  -6   7   4      170.40      150.48     15.20 o 
  -5   7   4       16.53        5.33     11.88 o 
  -4   7   4      113.31       93.77     11.11 o 
  -3   7   4      432.47      501.83     12.44 o 
  -2   7   4      504.91      548.11     12.82 o 
  -1   7   4      729.18      673.45     32.45 o 
   0   7   4     1403.24     1437.85     33.38 o 
   1   7   4      479.35      550.72     24.20 o 
   2   7   4      646.91      727.44     69.31 o 
   3   7   4     1022.25     1201.49     23.07 o 
   4   7   4      556.91      611.28     37.35 o 
   5   7   4      333.96      331.18     24.43 o 
   6   7   4       53.28       33.81     15.78 o 
   7   7   4      204.32      197.22     15.04 o 
   8   7   4      232.08      269.42     15.16 o 
   9   7   4      338.58      342.73     16.49 o 
  10   7   4      116.13      112.56     16.30 o 
  11   7   4       65.87       35.85     17.74 o 
  -7   8   4       47.23       46.99     10.20 o 
  -6   8   4      285.48      283.64     13.58 o 
  -5   8   4      123.27      141.93     12.33 o 
  -4   8   4        1.93       -2.98     11.76 o 
  -3   8   4       16.38       16.61     10.74 o 
  -2   8   4      650.15      613.49     24.39 o 
  -1   8   4      971.70     1069.77     27.05 o 
   0   8   4      683.85      753.69     35.89 o 
   1   8   4      827.61      986.28     30.67 o 
   2   8   4      435.01      492.04     23.26 o 
   3   8   4      474.20      489.22     23.26 o 
   4   8   4      107.12      113.86     21.20 o 
   5   8   4     1011.29     1145.34    112.16 o 
   6   8   4      212.58      265.33     24.03 o 
   7   8   4      297.16      315.09     18.91 o 
   8   8   4       98.67       76.92     15.61 o 
   9   8   4       23.30        8.90     16.49 o 
  10   8   4       51.52       50.02     18.89 o 
  11   8   4      219.45      269.76     23.53 o 
  -7   9   4       75.55       74.66     19.51 o 
  -6   9   4       89.91      117.51     13.55 o 
  -5   9   4      131.29      115.45     13.17 o 
  -4   9   4       41.33       31.62     12.20 o 
  -3   9   4      213.43      238.22     12.39 o 
  -2   9   4       14.21       18.44      8.36 o 
  -1   9   4      512.64      526.27     21.51 o 
   0   9   4      557.21      549.65     19.15 o 
   1   9   4      678.62      805.31     15.76 o 
   2   9   4      526.97      511.36     21.76 o 
   3   9   4      325.77      348.35     20.82 o 
   4   9   4      154.23      179.33     23.45 o 
   5   9   4      383.99      444.77     19.88 o 
   6   9   4     1110.54     1119.75     60.89 o 
   7   9   4       37.05       25.40     12.84 o 
   8   9   4       26.41       18.68     22.43 o 
   9   9   4       26.65       14.39     23.98 o 
  10   9   4      133.87      122.35     24.28 o 
  -6  10   4       87.74       89.03     15.33 o 
  -5  10   4      162.36      163.54     13.57 o 
  -4  10   4       31.88       22.59     13.80 o 
  -3  10   4       84.12       89.35     17.05 o 
  -2  10   4      337.87      322.61     14.40 o 
  -1  10   4      130.41      129.10     12.38 o 
   0  10   4      177.83      201.90     10.38 o 
   2  10   4      512.50      475.16     19.13 o 
   3  10   4      583.31      559.76     19.51 o 
   4  10   4      512.55      502.36     19.13 o 
   5  10   4      118.81      112.74     18.95 o 
   6  10   4      221.24      239.55     21.38 o 
   7  10   4      157.52      207.85     20.07 o 
   8  10   4      137.58      135.00     18.39 o 
   9  10   4       44.03       52.77     17.03 o 
  10  10   4       37.26       36.24     30.46 o 
  -5  11   4       48.27       30.64     15.26 o 
  -4  11   4      112.59       88.20     13.58 o 
  -3  11   4       93.09       96.44     13.60 o 
  -2  11   4      331.16      359.05     18.48 o 
  -1  11   4      125.22      120.31     12.45 o 
   0  11   4       53.03       51.97     14.41 o 
   3  11   4      812.60      782.05     22.32 o 
   4  11   4      371.09      381.18     19.51 o 
   5  11   4      127.95      159.82     18.01 o 
   6  11   4       53.87       49.90     16.88 o 
   7  11   4       83.14       64.53     20.63 o 
   8  11   4       63.38       67.91     19.88 o 
   9  11   4      238.41      259.87     21.54 o 
  -3  12   4       86.51       77.89     14.18 o 
  -2  12   4       65.64       55.89     13.33 o 
  -1  12   4      150.99      126.79     14.65 o 
   4  12   4      284.16      226.79     17.63 o 
   5  12   4       95.55       90.98     19.51 o 
   6  12   4       81.95       62.28     16.88 o 
   7  12   4       89.35       83.66     16.88 o 
   8  12   4       94.61       87.98     20.45 o 
  -2  13   4       72.87       59.18     16.81 o 
   5  13   4      184.67      159.07     19.13 o 
   6  13   4       85.74       80.29     18.20 o 
  -2 -10   5      277.53      280.35     23.36 o 
  -1 -10   5       46.49       22.02     28.25 o 
   0 -10   5        1.34       22.80     27.75 o 
   1 -10   5      128.13      144.26     25.73 o 
   2 -10   5      265.57      292.38     27.27 o 
   3 -10   5       41.00       42.55     31.00 o 
  -4  -9   5      407.34      383.66     21.23 o 
  -3  -9   5      191.04      202.96     22.38 o 
  -2  -9   5       42.29       55.91     23.37 o 
  -1  -9   5       52.07       37.61     24.43 o 
   0  -9   5      376.89      385.48     23.16 o 
   1  -9   5      242.09      228.61     26.65 o 
   2  -9   5       61.89       70.70     24.15 o 
   3  -9   5        4.40      -22.52     22.52 o 
   4  -9   5       20.02        8.05     19.72 o 
   5  -9   5      313.85      262.46     31.22 o 
  -6  -8   5      238.67      212.78     15.13 o 
  -5  -8   5      142.64      140.41     14.58 o 
  -4  -8   5       24.31       28.19     13.61 o 
  -3  -8   5      182.49      186.56     16.75 o 
  -2  -8   5      460.33      479.69     25.16 o 
  -1  -8   5      431.32      473.49     25.92 o 
   0  -8   5      232.43      226.69     25.18 o 
   1  -8   5       27.42       71.48     20.48 o 
   2  -8   5      166.00      180.49     25.32 o 
   3  -8   5      118.35      102.91     20.36 o 
   4  -8   5       64.43       50.46     15.43 o 
   5  -8   5       35.77       23.23     17.21 o 
   6  -8   5      295.42      313.14     15.55 o 
   7  -8   5      134.17      146.66     19.23 o 
  -6  -7   5       51.93       51.28     14.93 o 
  -5  -7   5        7.11       15.60     14.10 o 
  -4  -7   5      275.10      246.80     13.28 o 
  -3  -7   5      751.48      725.05     41.07 o 
  -2  -7   5      507.49      480.88     41.08 o 
  -1  -7   5       30.55       31.73     19.62 o 
   0  -7   5      179.05      190.55     18.48 o 
   1  -7   5      643.43      615.82     21.10 o 
   2  -7   5      214.60      182.38     18.34 o 
   3  -7   5      135.23      115.92     17.80 o 
   4  -7   5       25.17       26.73     18.27 o 
   5  -7   5      219.10      230.05     16.09 o 
   6  -7   5      166.05      203.30     19.42 o 
   7  -7   5      106.13      142.06     17.83 o 
   8  -7   5       20.53       25.69     19.80 o 
  -7  -6   5       86.62       56.64     12.88 o 
  -6  -6   5      117.61      115.93     13.99 o 
  -5  -6   5      141.55      132.63     14.99 o 
  -4  -6   5       89.08       94.08     11.77 o 
  -3  -6   5      248.62      247.78     14.09 o 
  -2  -6   5      690.89      698.32     50.84 o 
  -1  -6   5      809.83      859.33     58.25 o 
   0  -6   5      272.12      263.58     19.42 o 
   1  -6   5       35.60       26.77     17.45 o 
   2  -6   5       69.15       96.18     15.54 o 
   3  -6   5     1279.73     1295.48     64.62 o 
   4  -6   5      379.43      378.08     23.92 o 
   5  -6   5       39.99       61.24     36.86 o 
   6  -6   5        3.43       22.38     12.06 o 
   7  -6   5      157.30      162.70     15.88 o 
   8  -6   5      186.72      195.13     33.66 o 
   9  -6   5      124.56      122.04     37.74 o 
  -8  -5   5       16.01       20.94     11.97 o 
  -7  -5   5      165.27      184.72     13.95 o 
  -6  -5   5      188.66      214.77     12.54 o 
  -5  -5   5      237.01      224.04     12.20 o 
  -4  -5   5       26.07       17.80     10.59 o 
  -3  -5   5      799.03      778.44     17.16 o 
  -2  -5   5      583.43      577.52     24.01 o 
  -1  -5   5      127.29      142.25     14.43 o 
   0  -5   5      211.41      217.95     17.52 o 
   1  -5   5     1242.05     1215.77     25.14 o 
   2  -5   5      407.26      365.97     20.19 o 
   3  -5   5       59.73       44.85     16.40 o 
   4  -5   5      506.86      536.43     19.32 o 
   5  -5   5       64.42       74.52     16.26 o 
   6  -5   5      464.93      497.06     15.17 o 
   7  -5   5      149.22      168.51     16.46 o 
   8  -5   5       66.82       65.41     14.08 o 
   9  -5   5        8.25       -0.70     23.02 o 
  10  -5   5      136.76       36.58     39.39 o 
  -8  -4   5       93.17       77.92     20.39 o 
  -7  -4   5       87.83       85.22     19.86 o 
  -6  -4   5      157.03      162.54     17.77 o 
  -5  -4   5      576.67      530.97     14.70 o 
  -4  -4   5      582.79      620.33     18.18 o 
  -3  -4   5       12.28       17.33     11.16 o 
  -2  -4   5      292.82      292.18     13.52 o 
  -1  -4   5     1038.69     1155.22    107.02 o 
   0  -4   5     2094.31     2224.73    103.27 o 
   1  -4   5      681.55      626.61     20.32 o 
   2  -4   5       31.28       36.39     21.76 o 
   3  -4   5        0.70       -9.88     15.19 o 
   4  -4   5      740.16      806.30     67.25 o 
   5  -4   5      969.44      958.68     19.02 o 
   6  -4   5      132.44      139.55     20.42 o 
   7  -4   5       62.61      106.90     27.98 o 
   8  -4   5      147.31      170.07     16.44 o 
   9  -4   5      195.50      221.42     16.80 o 
  10  -4   5       35.13       41.66     18.31 o 
  -9  -3   5       56.03       59.34     27.11 o 
  -8  -3   5      147.66      116.69     19.64 o 
  -7  -3   5      241.60      279.23     17.41 o 
  -6  -3   5      251.98      271.31     15.56 o 
  -5  -3   5       37.49       41.17     16.07 o 
  -4  -3   5      186.98      190.69     11.45 o 
  -3  -3   5      825.30      826.33     22.42 o 
  -2  -3   5     1767.60     1743.79     24.95 o 
  -1  -3   5      443.30      453.90     27.20 o 
   0  -3   5      259.88      260.59     11.90 o 
   1  -3   5      724.95      938.31     76.63 o 
   2  -3   5      878.33      834.98     34.70 o 
   3  -3   5      405.30      371.38     18.95 o 
   4  -3   5      174.81      145.04     18.10 o 
   5  -3   5      168.08      175.54     15.72 o 
   6  -3   5      235.03      258.00     17.19 o 
   7  -3   5      800.10      737.53     59.22 o 
   8  -3   5      178.12      168.82     12.88 o 
   9  -3   5       35.92       52.07     15.76 o 
  10  -3   5       39.47       72.67     17.99 o 
  11  -3   5       66.31      105.14     29.29 o 
  -9  -2   5       79.83       54.10     20.90 o 
  -8  -2   5      254.43      238.54     19.87 o 
  -7  -2   5      123.83      136.01     17.49 o 
  -6  -2   5        4.51       -6.35     27.51 o 
  -5  -2   5      269.88      235.87     13.78 o 
  -4  -2   5      797.19      801.87     19.26 o 
  -3  -2   5      702.04      713.07     14.91 o 
  -2  -2   5      508.47      537.89     12.57 o 
  -1  -2   5     1477.69     1613.61     99.98 o 
   0  -2   5      640.69      667.57     52.52 o 
   1  -2   5     2226.64     2211.06    150.16 o 
   2  -2   5      355.61      336.09     38.17 o 
   3  -2   5        5.36       -7.45     16.42 o 
   4  -2   5      362.51      440.15     30.95 o 
   5  -2   5     1343.54     1349.30     39.86 o 
   6  -2   5      360.74      334.10     24.67 o 
   7  -2   5        2.43       10.77     11.44 o 
   8  -2   5      325.15      337.63     23.13 o 
   9  -2   5      265.33      254.24     17.57 o 
  10  -2   5      138.64      137.52     19.33 o 
  11  -2   5       20.25       52.46     29.90 o 
  -9  -1   5      117.74       93.59     23.97 o 
  -8  -1   5       53.17       44.52     16.44 o 
  -7  -1   5      125.99      129.87     17.87 o 
  -6  -1   5       91.32       81.70     15.78 o 
  -5  -1   5       60.60       59.12     27.24 o 
  -4  -1   5      573.00      650.09     32.30 o 
  -3  -1   5      796.51      739.09     30.02 o 
  -2  -1   5     1771.96     1571.81     14.05 o 
  -1  -1   5     1806.10     1805.29     50.55 o 
   0  -1   5      551.46      550.13     14.35 o 
   1  -1   5      157.66      170.64     10.65 o 
   2  -1   5     1201.43     1269.32     52.43 o 
   3  -1   5     1926.28     1832.64    115.65 o 
   4  -1   5      280.72      252.49     24.76 o 
   5  -1   5      332.58      328.63     16.20 o 
   6  -1   5      114.87      129.99     32.26 o 
   7  -1   5      216.16      244.66     13.85 o 
   8  -1   5      291.50      284.29     20.94 o 
   9  -1   5      191.80      199.19     17.50 o 
  10  -1   5       55.16       24.56     15.83 o 
  11  -1   5      120.95      126.57     18.10 o 
  -9   0   5       84.41       63.22     21.86 o 
  -8   0   5      229.50      219.44     29.00 o 
  -7   0   5      178.74      240.56     23.72 o 
  -6   0   5       18.10       20.61     16.09 o 
  -5   0   5       38.88       24.30     14.17 o 
  -4   0   5      428.79      424.92     16.04 o 
  -3   0   5     1871.55     1895.19     21.40 o 
  -2   0   5      434.37      436.83     12.43 o 
  -1   0   5      662.13      657.91     14.06 o 
   0   0   5     1537.74     1514.78    145.19 o 
   1   0   5     2063.61     2122.45    105.33 o 
   2   0   5     1888.55     1941.89     83.19 o 
   3   0   5      706.62      742.90     67.62 o 
   4   0   5      715.81      737.89     36.30 o 
   5   0   5      334.43      308.17     16.38 o 
   6   0   5      700.98      628.76     17.26 o 
   7   0   5        8.77       12.01     13.42 o 
   8   0   5       27.41       45.47     13.73 o 
   9   0   5      349.30      376.40     21.86 o 
  10   0   5      453.76      407.17     17.71 o 
  11   0   5       47.32       58.93     17.98 o 
  12   0   5        2.60        3.94     36.08 o 
  -9   1   5       78.25       64.05     34.68 o 
  -8   1   5      163.40      149.49     12.09 o 
  -7   1   5      255.70      215.64     25.23 o 
  -6   1   5      169.86      183.46     20.12 o 
  -5   1   5      144.46      161.22     14.57 o 
  -4   1   5      159.02      187.89     18.29 o 
  -3   1   5      328.96      334.69     10.73 o 
  -2   1   5     1319.80     1199.76     20.35 o 
  -1   1   5     1092.55      981.63     41.18 o 
   0   1   5     2164.69     2068.41    209.53 o 
   1   1   5      602.56      643.93    184.21 o 
   2   1   5     1237.55     1426.31    199.40 o 
   3   1   5     1915.19     1988.94     98.67 o 
   4   1   5     2528.31     2486.42    146.88 o 
   5   1   5      205.48      150.71     16.45 o 
   6   1   5        5.54        8.31     15.09 o 
   7   1   5       49.71       67.96     13.79 o 
   8   1   5      884.21      879.13     20.18 o 
   9   1   5      455.79      493.37     20.91 o 
  10   1   5       23.08       19.73     16.40 o 
  11   1   5       20.03       44.29     30.24 o 
  12   1   5       45.68       95.24     25.63 o 
  -9   2   5       52.28       36.86     15.27 o 
  -8   2   5       87.91      102.64     17.31 o 
  -7   2   5      204.62      211.01     14.73 o 
  -6   2   5      394.29      483.94     16.76 o 
  -5   2   5       93.57       74.33     14.26 o 
  -4   2   5      764.88      750.35     16.81 o 
  -3   2   5      310.87      297.40     10.60 o 
  -2   2   5      209.75      183.66      8.60 o 
  -1   2   5      166.32      195.04     14.07 o 
   0   2   5     4634.10     5095.65    171.45 o 
   1   2   5     6837.51     7435.05    414.75 o 
   2   2   5     2438.20     2514.77     62.56 o 
   3   2   5      822.58      768.64     22.51 o 
   4   2   5       22.73       26.28     14.60 o 
   5   2   5      409.03      347.41     15.38 o 
   6   2   5     1390.32     1263.18     56.74 o 
   7   2   5     1285.61     1314.67     51.08 o 
   8   2   5       24.78       39.01     13.07 o 
   9   2   5      134.41      137.77     18.81 o 
  10   2   5      216.14      233.12     13.63 o 
  11   2   5      193.89      211.94     14.19 o 
  12   2   5       16.96        7.76     20.16 o 
  -9   3   5       62.67       64.44     17.27 o 
  -8   3   5      207.42      201.09     16.12 o 
  -7   3   5       30.63       38.83     26.75 o 
  -6   3   5      294.10      279.17     18.67 o 
  -5   3   5      575.18      564.22     38.06 o 
  -4   3   5      226.83      237.82     18.80 o 
  -3   3   5      439.65      478.02     11.08 o 
  -2   3   5      181.96      190.65      8.94 o 
  -1   3   5      559.69      422.03     26.07 o 
   0   3   5      341.68      281.35     26.17 o 
   1   3   5     8623.46     9459.41    357.63 o 
   2   3   5       87.12      112.79     10.40 o 
   3   3   5      113.30      123.45     15.58 o 
   4   3   5     1662.92     1785.78    143.41 o 
   5   3   5     1581.30     1345.24     45.68 o 
   6   3   5      307.26      263.38     18.20 o 
   7   3   5      194.07      204.89     27.91 o 
   8   3   5      289.77      297.87     13.70 o 
   9   3   5      174.62      160.30     12.98 o 
  10   3   5      141.98      118.15     10.44 o 
  11   3   5       72.95       61.89     15.52 o 
  12   3   5       84.52      107.20     20.47 o 
  -9   4   5       36.08       37.09     38.85 o 
  -8   4   5      137.10      114.92     19.57 o 
  -7   4   5      362.32      367.93     30.79 o 
  -6   4   5       34.29       46.98     15.43 o 
  -5   4   5      106.63      110.53     11.15 o 
  -4   4   5      202.31      192.74     11.08 o 
  -3   4   5     1445.64     1312.66     97.42 o 
  -2   4   5     1335.12     1231.56     32.79 o 
  -1   4   5      656.81      672.41     12.18 o 
   0   4   5      150.94      165.11     12.58 o 
   1   4   5      630.68      612.48     13.60 o 
   2   4   5     2917.12     3060.19     17.39 o 
   3   4   5     3055.54     3040.47    154.66 o 
   4   4   5     1101.48     1037.88     60.12 o 
   5   4   5        1.30      -16.00     16.00 o 
   6   4   5      334.26      342.42     14.75 o 
   7   4   5      733.31      770.65     24.55 o 
   8   4   5      416.16      393.38     12.05 o 
   9   4   5       18.51       34.96     14.46 o 
  10   4   5      136.23      160.67     14.86 o 
  11   4   5      141.46      114.54     15.74 o 
  12   4   5      123.89      148.34     17.60 o 
  -8   5   5       63.37       73.96     18.96 o 
  -7   5   5      111.34      164.65     17.03 o 
  -6   5   5       55.24       55.77      9.35 o 
  -5   5   5      243.39      235.21     18.78 o 
  -4   5   5      280.96      287.44     12.26 o 
  -3   5   5      437.33      517.61     12.61 o 
  -2   5   5     1500.31     1524.43     13.50 o 
  -1   5   5      306.72      539.39    147.39 o 
   0   5   5      586.65      524.83     23.73 o 
   1   5   5      863.92      894.12     35.17 o 
   2   5   5     1466.80     1587.34     16.27 o 
   3   5   5      212.14      246.59     18.77 o 
   4   5   5     1646.45     1883.24    195.46 o 
   5   5   5     1045.23     1056.43    101.77 o 
   6   5   5       71.97       59.57     16.78 o 
   7   5   5       95.08      116.64     13.79 o 
   8   5   5      187.56      203.95     13.03 o 
   9   5   5      344.30      383.59     16.20 o 
  10   5   5      195.42      199.75     16.66 o 
  11   5   5       51.44       -2.74     18.42 o 
  12   5   5       47.50       61.19     20.12 o 
  -8   6   5       43.18       51.55     15.63 o 
  -7   6   5       54.38       55.24     22.84 o 
  -6   6   5      149.22      147.24     13.67 o 
  -5   6   5      275.90      303.81     12.06 o 
  -4   6   5      423.41      442.08     15.28 o 
  -3   6   5       16.46       31.35      9.07 o 
  -2   6   5      325.11      290.88     11.04 o 
  -1   6   5     1308.13     1324.99     27.25 o 
   0   6   5      479.31      514.02     25.70 o 
   1   6   5      754.54      845.12     13.51 o 
   2   6   5     1572.43     1692.19     14.71 o 
   3   6   5     1369.25     1429.25    176.52 o 
   4   6   5     1040.13     1082.76    129.53 o 
   5   6   5      168.86      184.19     12.56 o 
   6   6   5       54.30       50.90     15.03 o 
   7   6   5      301.75      351.60     15.28 o 
   8   6   5      688.54      658.75     16.75 o 
   9   6   5       29.43       27.29     13.98 o 
  10   6   5       24.50       20.57     15.84 o 
  11   6   5      136.67      170.03     18.34 o 
  12   6   5      140.80      147.94     20.00 o 
  -7   7   5      109.34      105.08     11.94 o 
  -6   7   5      160.66      168.34      9.53 o 
  -5   7   5      158.52      142.93     12.51 o 
  -4   7   5      374.87      345.46     21.11 o 
  -3   7   5       35.71       36.11      8.19 o 
  -2   7   5       17.68       25.43     11.76 o 
  -1   7   5      545.17      604.18     21.19 o 
   0   7   5     1059.41     1070.25     28.50 o 
   1   7   5      828.37      756.12     17.54 o 
   2   7   5     1570.98     1698.43     50.84 o 
   3   7   5      594.03      690.14     56.74 o 
   4   7   5      220.32      266.21     26.82 o 
   5   7   5      588.42      734.46     53.74 o 
   6   7   5      569.57      557.06     31.69 o 
   7   7   5      137.70      119.43     13.14 o 
   8   7   5       82.23      102.56     17.06 o 
   9   7   5      289.38      320.38     16.80 o 
  10   7   5       94.96      100.98     16.39 o 
  11   7   5       37.22       -3.82     19.10 o 
  -7   8   5       64.15       46.88     12.40 o 
  -6   8   5      188.94      181.64     25.41 o 
  -5   8   5      205.52      225.49     13.44 o 
  -4   8   5      188.80      227.41     12.07 o 
  -3   8   5       80.87       66.86     10.95 o 
  -2   8   5        4.09        9.57      8.13 o 
  -1   8   5      343.78      315.66     12.02 o 
   0   8   5     1080.03     1193.99     49.79 o 
   1   8   5      481.38      552.92     17.35 o 
   2   8   5      195.89      197.33     15.66 o 
   3   8   5      839.06      975.83     92.76 o 
   4   8   5     1243.73     1384.70     95.14 o 
   5   8   5      446.29      472.25     27.04 o 
   6   8   5        5.03        5.46     14.73 o 
   7   8   5      302.67      313.33     13.72 o 
   8   8   5      390.46      401.63     16.38 o 
   9   8   5      248.24      256.25     19.11 o 
  10   8   5        5.27       -0.76     18.79 o 
  11   8   5       17.91       19.71     21.10 o 
  -6   9   5       54.87       61.19     16.48 o 
  -5   9   5      194.77      234.48     14.39 o 
  -4   9   5      316.71      306.88     12.96 o 
  -3   9   5      224.68      210.64     12.60 o 
  -2   9   5        0.62       14.30     10.79 o 
  -1   9   5      154.46      175.56     11.28 o 
   0   9   5      305.22      304.98     11.65 o 
   1   9   5      758.02      841.26     59.41 o 
   2   9   5      437.39      402.75     21.38 o 
   3   9   5      353.18      329.96     15.38 o 
   4   9   5       71.30       78.97     19.51 o 
   5   9   5      554.93      608.15     15.76 o 
   6   9   5     1031.09     1145.00     84.13 o 
   7   9   5      190.71      178.94     17.59 o 
   8   9   5       51.72       50.65     15.70 o 
   9   9   5       10.49       10.98     18.76 o 
  10   9   5      103.30      106.77     18.05 o 
  11   9   5       74.63       48.98     21.20 o 
  -5  10   5       89.27       76.26     13.72 o 
  -4  10   5      185.03      191.19     14.73 o 
  -3  10   5      386.19      368.16     33.88 o 
  -2  10   5      113.89      122.47     10.05 o 
  -1  10   5        1.75        7.22     11.17 o 
   0  10   5      516.49      533.80     19.39 o 
   1  10   5      355.22      398.04     12.69 o 
   2  10   5       52.88       77.10     17.82 o 
   3  10   5       78.14       75.60     17.63 o 
   4  10   5      829.44      822.00     21.01 o 
   5  10   5      491.68      492.41     18.76 o 
   6  10   5      383.83      409.69     21.76 o 
   7  10   5      109.62      127.93     20.07 o 
   8  10   5       51.40       74.69     16.22 o 
   9  10   5       64.77       91.56     18.22 o 
  10  10   5       82.08       51.15     14.76 o 
  -4  11   5       63.29       41.53     14.54 o 
  -3  11   5      130.89      132.18     18.60 o 
  -2  11   5      510.37      494.46     13.36 o 
  -1  11   5      168.43      197.55     10.97 o 
   0  11   5       24.32       24.78      9.92 o 
   3  11   5      293.69      313.64     20.45 o 
   4  11   5      347.74      351.35     20.45 o 
   5  11   5      141.24      123.06     19.70 o 
   6  11   5      137.70      147.26     23.07 o 
   7  11   5      267.06      296.57     20.82 o 
   8  11   5       99.58      102.05     21.38 o 
   9  11   5       63.32       51.37     16.23 o 
  -3  12   5      108.32      105.47     14.60 o 
  -2  12   5      126.63      125.71     11.84 o 
  -1  12   5      131.07      131.46     12.39 o 
   0  12   5       89.80       97.36     14.26 o 
   4  12   5      139.38      147.44     20.07 o 
   5  12   5      245.86      239.55     20.45 o 
   6  12   5      111.37       96.79     20.26 o 
   7  12   5      114.75      119.68     24.20 o 
   8  12   5       79.18       87.04     22.89 o 
  -2  13   5       46.61       32.64     35.08 o 
  -1  13   5      134.97      122.60     16.40 o 
   5  13   5       74.17       58.15     15.76 o 
   6  13   5       74.75       72.03     22.89 o 
   7  13   5      234.90      232.42     20.45 o 
  -3  -9   6      154.44      162.54     24.47 o 
  -2  -9   6      207.60      204.91     27.09 o 
  -1  -9   6      123.66      113.72     27.16 o 
   0  -9   6      111.78      132.64     22.00 o 
   1  -9   6       95.26       95.82     24.19 o 
   2  -9   6      320.95      310.73     32.83 o 
   3  -9   6       56.02       87.81     30.92 o 
   4  -9   6        1.98      -17.39     19.64 o 
  -4  -8   6      165.21      173.83     16.50 o 
  -3  -8   6      172.91      175.64     16.65 o 
  -2  -8   6       31.77       76.62     24.52 o 
  -1  -8   6      223.04      200.02     21.60 o 
   0  -8   6      531.42      506.77     57.21 o 
   1  -8   6      250.49      229.67     20.39 o 
   2  -8   6       26.82       32.28     20.75 o 
   3  -8   6       91.87      120.45     21.98 o 
   4  -8   6      144.31      130.62     30.11 o 
   5  -8   6       62.06       63.78     23.48 o 
   6  -8   6       54.38       54.39     19.08 o 
  -5  -7   6      117.93      131.71     17.05 o 
  -4  -7   6       18.79       26.01     13.97 o 
  -3  -7   6       84.99       81.35     12.48 o 
  -2  -7   6      521.95      531.28     22.51 o 
  -1  -7   6      339.89      387.01     23.60 o 
   0  -7   6      236.59      247.15     21.18 o 
   1  -7   6      110.24      119.82     20.97 o 
   2  -7   6      252.93      243.00     21.32 o 
   3  -7   6      304.52      262.35     21.35 o 
   4  -7   6       67.01       71.22     20.61 o 
   5  -7   6       64.87       37.04     20.78 o 
   6  -7   6       94.04      107.26     17.33 o 
   7  -7   6      134.72      142.01     28.87 o 
  -6  -6   6       17.96        7.22     22.13 o 
  -5  -6   6       98.89       75.79     15.96 o 
  -4  -6   6      151.63      163.14     12.49 o 
  -3  -6   6      313.97      381.31     16.62 o 
  -2  -6   6      242.65      260.23     15.17 o 
  -1  -6   6      238.35      262.40     15.61 o 
   0  -6   6      238.84      250.00     22.98 o 
   1  -6   6      284.25      278.90     31.70 o 
   2  -6   6      270.44      237.89     18.93 o 
   3  -6   6      275.60      273.12     20.44 o 
   4  -6   6      284.51      283.30     20.04 o 
   5  -6   6      225.98      221.71     17.98 o 
   6  -6   6       21.42        3.53     12.24 o 
   7  -6   6        9.61       -2.10     21.22 o 
   8  -6   6      115.54      162.11     31.47 o 
  -7  -5   6       71.58       30.88     16.69 o 
  -6  -5   6      201.78      168.23     21.70 o 
  -5  -5   6      471.65      429.25     37.92 o 
  -4  -5   6       82.98       88.63     16.51 o 
  -3  -5   6       51.91       51.95     12.97 o 
  -2  -5   6      114.90      128.69     12.06 o 
  -1  -5   6      734.41      765.34     62.28 o 
   0  -5   6      608.41      549.70     30.01 o 
   1  -5   6      205.92      197.96     16.30 o 
   2  -5   6      126.24      140.39     21.01 o 
   3  -5   6      732.01      674.17     27.20 o 
   4  -5   6      366.66      340.97     24.86 o 
   5  -5   6        6.13       12.61     18.48 o 
   6  -5   6      155.67      153.64     14.97 o 
   7  -5   6      147.27      134.70     13.63 o 
   8  -5   6      131.31      151.82     18.34 o 
   9  -5   6       36.57       40.65     21.19 o 
  -7  -4   6       91.69       91.55     13.91 o 
  -6  -4   6      135.75      152.30     21.57 o 
  -5  -4   6      446.16      415.64     28.71 o 
  -4  -4   6      405.17      381.10     44.02 o 
  -3  -4   6       66.37       74.30     11.95 o 
  -2  -4   6      293.48      361.18     27.29 o 
  -1  -4   6       91.61       99.23     12.37 o 
   0  -4   6     1055.89     1102.16    119.77 o 
   1  -4   6     1230.04     1158.12     20.24 o 
   2  -4   6      732.16      678.47     19.20 o 
   3  -4   6       15.45        6.81     16.82 o 
   4  -4   6      104.83      113.37     16.60 o 
   5  -4   6      636.24      655.44     37.14 o 
   6  -4   6      334.72      333.63     16.73 o 
   7  -4   6       67.55       86.96     10.23 o 
   8  -4   6       16.72       14.36     18.86 o 
   9  -4   6      142.93      122.80     18.30 o 
  10  -4   6      109.62      102.87     20.31 o 
  -8  -3   6       70.10       56.00     25.45 o 
  -7  -3   6       84.64       90.01     12.96 o 
  -6  -3   6      206.67      214.81     12.79 o 
  -5  -3   6      169.46      195.24     24.22 o 
  -4  -3   6      608.97      646.45     14.29 o 
  -3  -3   6      131.36      114.89     11.82 o 
  -2  -3   6       39.87       31.51     15.19 o 
  -1  -3   6      799.39      840.08     32.83 o 
   0  -3   6     1737.13     1906.87    118.27 o 
   1  -3   6      835.48      930.52    108.52 o 
   2  -3   6      310.12      289.38     18.15 o 
   3  -3   6      509.07      575.25     30.01 o 
   4  -3   6      197.24      175.17     14.63 o 
   5  -3   6       89.91       87.04     17.15 o 
   6  -3   6      237.05      270.40     16.42 o 
   7  -3   6      375.81      408.61     15.21 o 
   8  -3   6       83.00      107.23     13.09 o 
   9  -3   6       66.49       79.89     15.52 o 
  10  -3   6       61.21       16.31     16.13 o 
  -8  -2   6      146.87      108.23     13.89 o 
  -7  -2   6      199.64      196.87     21.60 o 
  -6  -2   6      194.81      195.09     12.96 o 
  -5  -2   6       13.65        2.68     11.51 o 
  -4  -2   6        6.03       -1.95     10.36 o 
  -3  -2   6      901.89      935.31     14.78 o 
  -2  -2   6     1352.50     1352.21     14.39 o 
  -1  -2   6      652.97      680.85     80.19 o 
   0  -2   6       93.11       79.29     10.94 o 
   1  -2   6     1331.22     1422.70    128.31 o 
   2  -2   6     1226.68     1181.17     58.62 o 
   3  -2   6      725.81      704.06     43.99 o 
   4  -2   6       96.65      105.50     34.23 o 
   5  -2   6      307.16      366.53     22.04 o 
   6  -2   6      287.69      290.59     28.33 o 
   7  -2   6      305.18      284.94     20.54 o 
   8  -2   6       87.47       89.59     10.03 o 
   9  -2   6       16.58        5.93     16.03 o 
  10  -2   6      161.11      180.15     21.55 o 
  11  -2   6       88.22       45.22     30.02 o 
  -8  -1   6       52.92       84.80     19.72 o 
  -7  -1   6      247.07      247.99     17.77 o 
  -6  -1   6      104.25       86.74     11.66 o 
  -5  -1   6      137.73      129.01     18.12 o 
  -4  -1   6      144.89      159.10     11.12 o 
  -3  -1   6      394.97      425.18     12.51 o 
  -2  -1   6      352.61      307.18     12.16 o 
  -1  -1   6      663.43      630.28     33.48 o 
   0  -1   6     1779.59     1593.99     51.96 o 
   1  -1   6      641.46      666.69     12.07 o 
   2  -1   6      860.71      942.44    110.49 o 
   3  -1   6      659.84      731.93     31.80 o 
   4  -1   6      698.71      676.78     53.65 o 
   5  -1   6      683.31      685.33     33.11 o 
   6  -1   6      115.38      105.63     16.23 o 
   7  -1   6      204.97      212.33     18.38 o 
   8  -1   6      172.78      223.25     21.23 o 
   9  -1   6       65.21       84.73     13.64 o 
  10  -1   6       17.55        4.19     15.56 o 
  11  -1   6      147.59      118.13     16.39 o 
  -8   0   6       44.25       34.82     27.65 o 
  -7   0   6      153.05      141.29     17.21 o 
  -6   0   6      639.94      652.83     24.89 o 
  -5   0   6      189.23      237.22     11.47 o 
  -4   0   6        5.04       10.50     12.91 o 
  -3   0   6      200.75      172.61     11.80 o 
  -2   0   6     1139.63     1157.33     57.59 o 
  -1   0   6     1297.76     1373.55     52.24 o 
   0   0   6      363.10      380.61     20.35 o 
   1   0   6      482.63      472.20     13.60 o 
   2   0   6     1189.34     1201.76     13.86 o 
   3   0   6     2700.38     2720.60    195.84 o 
   4   0   6      490.46      523.51     47.37 o 
   5   0   6      262.73      312.78     43.14 o 
   6   0   6      626.00      675.76     14.86 o 
   7   0   6      112.40      103.26     17.62 o 
   8   0   6      141.74      115.59     13.97 o 
   9   0   6       21.24       14.14     11.76 o 
  10   0   6      142.10      176.85     28.42 o 
  11   0   6      108.35      134.48     18.16 o 
  12   0   6       95.65       75.44     26.61 o 
  -8   1   6      106.56      106.17     20.29 o 
  -7   1   6      177.91      165.19     15.68 o 
  -6   1   6      405.67      375.79      9.23 o 
  -5   1   6      423.09      397.65     20.02 o 
  -4   1   6       68.58       46.46      9.54 o 
  -3   1   6      266.31      289.30     12.52 o 
  -2   1   6      655.33      726.50     15.19 o 
  -1   1   6      271.98      226.37      9.50 o 
   0   1   6      494.98      454.20     29.08 o 
   1   1   6      635.61      616.74     53.93 o 
   2   1   6     1447.79     1691.07     71.66 o 
   3   1   6     2118.21     2119.24    130.94 o 
   4   1   6     2327.61     2562.78    242.83 o 
   5   1   6      398.96      384.22     30.39 o 
   6   1   6       93.96       68.97     18.95 o 
   7   1   6       16.65       26.27     17.49 o 
   8   1   6      591.91      652.32     20.71 o 
   9   1   6      327.51      366.07     15.14 o 
  10   1   6       61.27       27.48     12.24 o 
  11   1   6        8.81       19.29     17.72 o 
  12   1   6       29.12       47.98     20.07 o 
  -8   2   6       59.60       22.52     19.02 o 
  -7   2   6       96.66       96.09     13.83 o 
  -6   2   6      374.28      380.83     32.86 o 
  -5   2   6      848.48      930.23     12.33 o 
  -4   2   6      283.36      339.70     19.55 o 
  -3   2   6        2.53       -8.10     11.87 o 
  -2   2   6      409.29      353.66     17.73 o 
  -1   2   6     1173.24     1269.86     48.68 o 
   0   2   6     1878.92     1991.74    118.55 o 
   1   2   6       17.71       50.61     10.69 o 
   2   2   6     1310.92     1411.33     78.60 o 
   3   2   6     1710.86     1658.30     18.34 o 
   4   2   6     1214.19     1153.55    113.21 o 
   5   2   6      327.98      348.72     27.11 o 
   6   2   6      717.39      655.10     31.89 o 
   7   2   6      369.66      350.73     29.64 o 
   8   2   6       68.62       62.18     12.93 o 
   9   2   6      439.12      434.17     15.33 o 
  10   2   6       14.32       12.14     13.86 o 
  11   2   6       75.67       97.75     16.05 o 
  12   2   6       50.15       36.20     19.90 o 
  -8   3   6       86.29       60.54     17.10 o 
  -7   3   6       25.54       50.90     11.81 o 
  -6   3   6      270.13      303.35     30.72 o 
  -5   3   6      404.10      380.99     11.72 o 
  -4   3   6      512.20      475.69     21.67 o 
  -3   3   6      370.18      405.21     10.55 o 
  -2   3   6      330.44      364.38      9.02 o 
  -1   3   6      138.72      115.31     11.14 o 
   0   3   6     1422.39     1369.71    176.89 o 
   1   3   6     3002.93     2858.88     44.18 o 
   2   3   6        2.61       -9.86     10.89 o 
   3   3   6      556.00      592.49     22.14 o 
   4   3   6      509.98      533.73     24.76 o 
   5   3   6     1617.10     1671.79    101.20 o 
   6   3   6      896.94      740.49     47.18 o 
   7   3   6      428.12      351.35     18.93 o 
   8   3   6        4.42       18.29     12.69 o 
   9   3   6      100.72      142.14     15.51 o 
  10   3   6      281.82      277.43     15.82 o 
  11   3   6       67.59       47.28     15.34 o 
  12   3   6       44.65       49.50     17.33 o 
  -8   4   6      176.13      179.55     19.58 o 
  -7   4   6      191.73      181.57     15.96 o 
  -6   4   6        9.18       17.98     11.84 o 
  -5   4   6      233.71      256.88     11.42 o 
  -4   4   6      380.95      428.24     20.74 o 
  -3   4   6      298.17      306.71     16.54 o 
  -2   4   6      642.30      588.09     10.23 o 
  -1   4   6     1232.00     1236.19     23.83 o 
   0   4   6      549.21      618.76     10.97 o 
   1   4   6      665.44      694.64     14.54 o 
   2   4   6      345.85      361.61     12.57 o 
   3   4   6     1195.94     1199.98     42.58 o 
   4   4   6      711.48      738.84     42.77 o 
   5   4   6      686.47      704.47     92.67 o 
   6   4   6      654.26      693.83     21.21 o 
   7   4   6      324.38      347.50     14.35 o 
   8   4   6      171.06      171.27     12.94 o 
   9   4   6       66.16       44.93     11.42 o 
  10   4   6      112.80      134.29     16.10 o 
  11   4   6       50.86       21.51     14.01 o 
  12   4   6      123.77       99.33     16.56 o 
  -8   5   6       80.22       70.97     28.67 o 
  -7   5   6      261.14      274.13     22.31 o 
  -6   5   6       97.72      114.38     13.56 o 
  -5   5   6        4.46       -1.18     29.99 o 
  -4   5   6      120.31      104.39     10.43 o 
  -3   5   6     1069.34     1023.22     28.14 o 
  -2   5   6     1117.72     1305.65     23.11 o 
  -1   5   6      245.37      267.58      8.78 o 
   0   5   6      151.45      136.70      8.94 o 
   1   5   6      417.60      359.85     21.48 o 
   2   5   6     1205.93     1335.36     27.29 o 
   3   5   6     1165.54     1220.24     52.34 o 
   4   5   6     1992.49     2235.12    178.11 o 
   5   5   6      246.97      246.88     16.40 o 
   6   5   6      451.22      348.51    109.27 o 
   7   5   6      218.43      174.04     13.87 o 
   8   5   6       87.38       97.62     15.19 o 
   9   5   6      147.78      189.95     16.69 o 
  10   5   6      236.39      274.88     20.00 o 
  11   5   6       74.16       98.71     17.21 o 
  12   5   6        6.43       -7.27     22.65 o 
  -7   6   6       77.46       64.91     12.69 o 
  -6   6   6      144.23      114.55     12.08 o 
  -5   6   6      139.86      111.76     11.82 o 
  -4   6   6      326.47      388.35     16.57 o 
  -3   6   6      266.84      323.96     12.87 o 
  -2   6   6      346.35      311.39     14.95 o 
  -1   6   6      162.07      147.22     12.11 o 
   0   6   6      263.81      260.17      9.16 o 
   1   6   6      980.67     1043.42     23.45 o 
   2   6   6      879.25      996.56     33.20 o 
   3   6   6      972.33      990.08     12.07 o 
   4   6   6     1181.01     1212.30     78.88 o 
   5   6   6      805.59      854.46     50.37 o 
   6   6   6       94.00      110.41     13.75 o 
   7   6   6      259.38      278.67     15.91 o 
   8   6   6      283.01      283.33     16.33 o 
   9   6   6      101.69       88.67     14.25 o 
  10   6   6      120.98       96.83     16.06 o 
  11   6   6       53.48       47.65     18.14 o 
  12   6   6       33.59       54.16     19.90 o 
  -7   7   6      106.61       86.55     19.25 o 
  -6   7   6      153.18      159.17     14.39 o 
  -5   7   6      206.74      223.12     24.61 o 
  -4   7   6      215.65      197.14     10.15 o 
  -3   7   6      344.33      296.39     19.23 o 
  -2   7   6      294.67      297.81     13.20 o 
  -1   7   6       37.53       55.12     12.02 o 
   0   7   6      100.58      108.46     12.28 o 
   1   7   6      469.76      445.40     28.14 o 
   2   7   6     1577.78     1577.08     76.44 o 
   3   7   6      592.67      555.37     34.33 o 
   4   7   6      422.97      438.91     13.72 o 
   5   7   6      813.15      965.20    123.43 o 
   6   7   6      463.50      532.76     25.11 o 
   7   7   6      230.23      224.53     11.58 o 
   8   7   6      172.61      140.48     14.85 o 
   9   7   6      120.55      115.38     14.00 o 
  10   7   6       63.87       65.28     19.81 o 
  11   7   6      139.29      121.88     18.16 o 
  12   7   6       21.58       21.15     25.70 o 
  -6   8   6      194.31      176.87     20.51 o 
  -5   8   6       98.49       80.21     12.64 o 
  -4   8   6      170.77      171.67     10.04 o 
  -3   8   6      347.45      384.57     12.79 o 
  -2   8   6      354.48      379.32     12.20 o 
  -1   8   6      116.85      108.29     11.04 o 
   0   8   6      103.07       83.58     11.62 o 
   1   8   6      295.26      309.22     13.04 o 
   2   8   6      314.10      377.08     15.29 o 
   3   8   6      670.44      758.67    101.30 o 
   4   8   6      492.42      552.41     39.02 o 
   5   8   6      590.13      627.70     43.29 o 
   6   8   6      322.96      290.18     15.52 o 
   7   8   6      173.12      188.65     14.71 o 
   8   8   6      218.12      239.61     14.47 o 
   9   8   6      328.06      325.93     19.52 o 
  10   8   6       85.85       67.03     19.96 o 
  11   8   6       10.63       -2.11     20.32 o 
  -6   9   6       75.82       69.01     28.52 o 
  -5   9   6      127.67      154.30     20.71 o 
  -4   9   6      122.41      125.34     12.02 o 
  -3   9   6      254.88      238.39     12.48 o 
  -2   9   6      424.58      405.11     29.65 o 
  -1   9   6      385.20      422.09     12.25 o 
   0   9   6       18.24       25.47      8.38 o 
   1   9   6      282.74      285.47     11.27 o 
   2   9   6      283.94      266.90     20.73 o 
   3   9   6      352.72      385.93     28.51 o 
   4   9   6       65.43       85.77     18.34 o 
   5   9   6      545.47      618.02     39.51 o 
   6   9   6      572.95      562.81     13.56 o 
   7   9   6      249.59      264.55     14.43 o 
   8   9   6      236.99      214.61     16.90 o 
   9   9   6       62.52       66.59     14.21 o 
  10   9   6       42.63       29.59     15.94 o 
  11   9   6       48.09       60.73     22.85 o 
  -5  10   6      105.34       96.85     16.20 o 
  -4  10   6      120.92      109.99     14.35 o 
  -3  10   6      342.66      337.61     12.79 o 
  -2  10   6       96.17      108.54      9.87 o 
  -1  10   6      166.56      154.45     12.78 o 
   0  10   6      447.64      440.85     12.39 o 
   1  10   6      205.25      202.53      8.90 o 
   2  10   6      243.63      258.75      9.88 o 
   3  10   6       80.90       81.04     18.01 o 
   4  10   6      124.40      148.76     18.01 o 
   5  10   6      110.20      111.43     17.07 o 
   6  10   6     1098.53     1166.60     24.20 o 
   7  10   6      200.15      179.77     13.80 o 
   8  10   6       35.48       20.91     12.37 o 
   9  10   6       57.62       67.97     13.55 o 
  10  10   6      120.52      102.49     15.36 o 
  -4  11   6       58.93       72.97     15.57 o 
  -3  11   6      104.52       86.99     13.71 o 
  -2  11   6      451.27      425.98     36.91 o 
  -1  11   6       82.44       74.48      9.57 o 
   0  11   6      137.19      158.97     11.03 o 
   1  11   6      157.86      186.60     11.97 o 
   3  11   6      258.74      259.43     21.01 o 
   4  11   6      236.18      241.80     20.63 o 
   5  11   6       44.94       62.28     19.51 o 
   6  11   6      141.19      141.25     19.32 o 
   7  11   6      273.83      263.75     19.51 o 
   8  11   6      150.94      126.25     15.94 o 
   9  11   6      101.91       95.21     20.15 o 
  -3  12   6       77.39       49.91     16.11 o 
  -2  12   6      129.63      140.30     13.66 o 
  -1  12   6       72.55       83.72     11.60 o 
   0  12   6       85.57       75.51     11.75 o 
   3  12   6      407.81      411.56     19.13 o 
   4  12   6      143.44      168.08     17.63 o 
   5  12   6       64.51       67.34     18.76 o 
   6  12   6       38.41       19.70     20.45 o 
   7  12   6      182.01      129.43     20.45 o 
   8  12   6       87.46       95.11     16.70 o 
  -1  13   6       60.57       54.25     14.42 o 
   0  13   6       74.73       86.85     14.07 o 
   4  13   6      223.69      238.80     21.38 o 
   5  13   6       63.00       52.52     16.70 o 
   6  13   6       51.77       69.41     18.20 o 
   7  13   6      131.58      107.86     20.26 o 
   0  -9   7       39.84       31.95     29.21 o 
   1  -9   7       88.56      126.06     24.03 o 
   2  -9   7      314.86      294.91     27.11 o 
  -3  -8   7      191.44      174.10     21.04 o 
  -2  -8   7       23.99       12.46     33.77 o 
  -1  -8   7       63.13       60.36     32.92 o 
   0  -8   7      299.80      288.44     33.30 o 
   1  -8   7      323.51      294.35     23.07 o 
   2  -8   7      120.76      150.08     25.23 o 
   3  -8   7       75.04       70.14     30.76 o 
   4  -8   7       16.76       29.75     25.69 o 
   5  -8   7      159.32      135.54     25.12 o 
  -4  -7   7       27.21       13.26     13.61 o 
  -3  -7   7      121.34      115.45     14.08 o 
  -2  -7   7      158.35      163.28     18.76 o 
  -1  -7   7      163.44      180.89     22.04 o 
   0  -7   7      261.83      300.31     20.18 o 
   1  -7   7       91.44       80.87     19.73 o 
   2  -7   7      145.09      157.84     21.76 o 
   3  -7   7      254.10      219.45     20.31 o 
   4  -7   7      186.67      191.72     39.21 o 
   5  -7   7       44.31       53.30     21.01 o 
   6  -7   7       70.01       96.54     32.57 o 
   7  -7   7      108.12      110.84     15.28 o 
  -5  -6   7       22.52       15.74     15.58 o 
  -4  -6   7       88.16       69.33     13.90 o 
  -3  -6   7      382.30      385.74     16.61 o 
  -2  -6   7      227.60      285.79     33.11 o 
  -1  -6   7       36.82       28.63     14.36 o 
   0  -6   7       30.67       30.32     17.87 o 
   1  -6   7      549.42      524.46     18.79 o 
   2  -6   7      335.05      283.16     20.16 o 
   3  -6   7      230.71      252.32     57.50 o 
   4  -6   7       74.48       72.31     19.56 o 
   5  -6   7      122.32      123.10     16.90 o 
   6  -6   7      134.09      149.16     19.25 o 
   7  -6   7       88.90      104.79     15.71 o 
   8  -6   7       28.13       18.33     17.34 o 
  -6  -5   7       78.85       57.21     12.55 o 
  -5  -5   7      171.26      183.97     20.48 o 
  -4  -5   7      166.12      187.19     13.08 o 
  -3  -5   7      263.65      262.25     14.17 o 
  -2  -5   7      203.66      205.14     30.48 o 
  -1  -5   7      317.57      350.23     17.91 o 
   0  -5   7      106.67      121.50     11.87 o 
   1  -5   7      118.60      125.32     18.61 o 
   2  -5   7      174.59      164.67     41.27 o 
   3  -5   7      799.16      731.86     53.09 o 
   4  -5   7      540.73      562.77     19.06 o 
   5  -5   7       44.78       84.13     47.08 o 
   6  -5   7        3.47       -5.23     17.27 o 
   7  -5   7       38.45       59.96     14.92 o 
   8  -5   7      195.98      168.22     18.05 o 
   9  -5   7      114.07      104.31     28.96 o 
  -7  -4   7       39.93       31.42     27.48 o 
  -6  -4   7      115.84       96.49     20.27 o 
  -5  -4   7      413.54      442.35     14.26 o 
  -4  -4   7      160.41      154.61     12.58 o 
  -3  -4   7      226.80      194.70     10.70 o 
  -2  -4   7      303.14      310.41     12.58 o 
  -1  -4   7       83.16      101.51     15.01 o 
   0  -4   7      214.88      226.65     12.26 o 
   1  -4   7      540.22      535.68     24.48 o 
   2  -4   7     1033.85      998.38     20.27 o 
   3  -4   7       84.92       75.90     15.52 o 
   4  -4   7      463.75      448.84     17.41 o 
   5  -4   7       31.40       57.02     15.37 o 
   6  -4   7      149.41      178.24     17.74 o 
   7  -4   7      206.93      205.41     18.06 o 
   8  -4   7       88.96       90.06     20.70 o 
   9  -4   7        9.96        9.25     21.74 o 
  10  -4   7       42.47       99.80     27.01 o 
  -7  -3   7       40.30       58.91     14.68 o 
  -6  -3   7       46.48       27.50     10.20 o 
  -5  -3   7      190.04      164.00     12.53 o 
  -4  -3   7      747.06      737.62     14.98 o 
  -3  -3   7        8.93       14.50      8.66 o 
  -2  -3   7       75.47       83.72     11.86 o 
  -1  -3   7      526.58      503.34     31.42 o 
   0  -3   7      917.68     1020.64     67.91 o 
   1  -3   7      584.39      685.69     86.10 o 
   2  -3   7      456.66      449.04     18.23 o 
   3  -3   7      156.50      156.32     17.13 o 
   4  -3   7      257.05      260.64     17.05 o 
   5  -3   7      808.58      776.33     17.54 o 
   6  -3   7      143.00      108.28     16.52 o 
   7  -3   7       21.31       15.52     17.64 o 
   8  -3   7       51.57       54.13     16.03 o 
   9  -3   7      153.50      188.59     24.57 o 
  10  -3   7       50.53       67.36     17.95 o 
  -7  -2   7      117.21       86.05     11.84 o 
  -6  -2   7      172.28      171.13     20.93 o 
  -5  -2   7       65.90       79.19     12.58 o 
  -4  -2   7      186.12      216.75     21.60 o 
  -3  -2   7      191.47      159.86      9.47 o 
  -2  -2   7      248.08      224.77     17.73 o 
  -1  -2   7      562.17      585.41     31.80 o 
   0  -2   7      290.15      331.75     20.26 o 
   1  -2   7      497.78      562.50     55.34 o 
   2  -2   7      698.76      680.58     17.31 o 
   3  -2   7     1175.18     1241.07     48.87 o 
   4  -2   7      333.34      358.92     18.36 o 
   5  -2   7      199.68      205.11     17.52 o 
   6  -2   7       82.64       92.86     13.92 o 
   7  -2   7      426.99      436.84     27.67 o 
   8  -2   7      199.27      179.23     16.16 o 
   9  -2   7       16.12       62.50     30.90 o 
  10  -2   7       11.91       -0.07     14.75 o 
  11  -2   7       40.26       40.05     15.08 o 
  -8  -1   7      170.93      127.85     14.65 o 
  -7  -1   7      227.46      217.58     13.42 o 
  -6  -1   7       60.89       66.64     13.63 o 
  -5  -1   7      213.52      198.08     11.87 o 
  -4  -1   7      387.64      356.91     12.50 o 
  -3  -1   7      246.31      296.49     12.20 o 
  -2  -1   7        2.38       -6.38     12.31 o 
  -1  -1   7      730.99      741.03     68.00 o 
   0  -1   7      544.00      480.09     26.92 o 
   1  -1   7      533.21      509.14    105.61 o 
   2  -1   7      899.82     1053.40     83.76 o 
   3  -1   7      359.54      360.75     35.74 o 
   4  -1   7      488.26      537.51     36.67 o 
   5  -1   7      778.64      933.61     85.82 o 
   6  -1   7      641.05      671.41     64.25 o 
   7  -1   7       63.79       27.17     33.39 o 
   8  -1   7       67.98       74.49     10.70 o 
   9  -1   7       93.47      122.44     21.32 o 
  10  -1   7       53.49       86.07     19.99 o 
  11  -1   7       51.15       62.97     42.86 o 
  -8   0   7       23.66       60.11     13.02 o 
  -7   0   7       72.59       67.18     16.84 o 
  -6   0   7      252.63      207.86     21.58 o 
  -5   0   7      368.34      435.42     12.70 o 
  -4   0   7      773.70      884.41     12.95 o 
  -3   0   7      336.09      269.47     14.26 o 
  -2   0   7        0.81        8.11     12.45 o 
  -1   0   7      204.69      231.26     11.99 o 
   0   0   7     1131.25     1203.92    113.96 o 
   1   0   7      251.11      261.11     12.85 o 
   2   0   7      463.88      465.72     14.26 o 
   3   0   7     1430.84     1518.63     94.64 o 
   4   0   7      739.94      704.00     13.07 o 
   5   0   7      572.37      653.89     62.56 o 
   6   0   7      234.19      281.57     20.17 o 
   7   0   7      296.69      292.12     17.19 o 
   8   0   7      253.61      272.37     19.44 o 
   9   0   7       83.78       80.12     12.49 o 
  10   0   7       13.61       52.91     15.52 o 
  11   0   7       33.79       21.65     29.87 o 
  -8   1   7       45.48       47.79     15.56 o 
  -7   1   7      102.78      102.86     11.17 o 
  -6   1   7      184.47      219.16     19.26 o 
  -5   1   7      314.51      312.52     14.90 o 
  -4   1   7      480.27      422.97     16.57 o 
  -3   1   7      980.28     1038.93     24.43 o 
  -2   1   7      167.88      262.74     13.10 o 
  -1   1   7       18.70       36.78     10.51 o 
   0   1   7      621.95      563.34     10.64 o 
   1   1   7      464.63      426.86     10.22 o 
   2   1   7      652.75      666.11     38.92 o 
   3   1   7     1007.86     1121.84     65.94 o 
   4   1   7     1037.15     1059.26     61.90 o 
   5   1   7      399.94      406.61     29.64 o 
   6   1   7      510.92      546.99     45.96 o 
   7   1   7      319.57      259.67     26.82 o 
   8   1   7      139.17      134.30     34.70 o 
   9   1   7       94.70      122.78     14.14 o 
  10   1   7      180.52      191.85     16.52 o 
  11   1   7       45.61       33.68     18.05 o 
  12   1   7        7.92       24.22     19.70 o 
  -8   2   7       51.10       72.24     13.35 o 
  -7   2   7       47.67       46.30     13.48 o 
  -6   2   7      154.40      132.82     15.96 o 
  -5   2   7      314.82      322.52     12.43 o 
  -4   2   7      495.69      503.53     14.80 o 
  -3   2   7      481.01      529.84     11.69 o 
  -2   2   7      503.42      478.08     13.72 o 
  -1   2   7      312.55      262.57      8.91 o 
   0   2   7      596.74      648.10     10.91 o 
   1   2   7      348.06      425.74     26.36 o 
   2   2   7      284.83      292.11     11.26 o 
   3   2   7      493.65      500.88     12.70 o 
   4   2   7     1787.82     1863.03    133.75 o 
   5   2   7      780.73      735.38     47.08 o 
   6   2   7      182.09      149.19     13.72 o 
   7   2   7       37.70       43.52     15.25 o 
   8   2   7      597.90      583.98     17.48 o 
   9   2   7      546.19      504.12     21.59 o 
  10   2   7       17.34       32.29     15.65 o 
  11   2   7        8.78       49.78     16.26 o 
  12   2   7       14.11       25.80     20.16 o 
  -8   3   7       40.49        3.64     29.25 o 
  -7   3   7       31.73       29.37     14.57 o 
  -6   3   7      318.17      319.73     11.58 o 
  -5   3   7      226.67      235.06     12.32 o 
  -4   3   7      276.74      254.82     14.62 o 
  -3   3   7      248.32      225.89     11.74 o 
  -2   3   7      309.66      326.65     17.54 o 
  -1   3   7      556.71      596.05     10.40 o 
   0   3   7     1443.53     1494.26     30.01 o 
   1   3   7     1555.60     1542.91     79.54 o 
   2   3   7       40.32       39.85      8.15 o 
   3   3   7      324.20      367.91     10.11 o 
   4   3   7      161.16      181.51     24.95 o 
   5   3   7      732.51      813.43     70.63 o 
   6   3   7      931.58     1052.63     81.88 o 
   7   3   7     1081.23     1066.62     20.55 o 
   8   3   7       11.81        5.22     13.01 o 
   9   3   7       35.61       39.18     14.22 o 
  10   3   7      131.12      162.50     16.36 o 
  11   3   7      127.56      168.77     21.02 o 
  12   3   7       52.25       84.72     20.16 o 
  -8   4   7      107.38      101.11     13.69 o 
  -7   4   7       55.97       35.43     19.01 o 
  -6   4   7       47.99        9.40      9.63 o 
  -5   4   7      523.89      478.87     12.76 o 
  -4   4   7       92.09       94.47     12.18 o 
  -3   4   7      239.90      298.46      9.42 o 
  -2   4   7      222.92      242.54     11.96 o 
  -1   4   7      916.21      876.90     12.48 o 
   0   4   7      583.05      481.57     16.32 o 
   1   4   7     2031.99     2160.65    157.01 o 
   2   4   7      497.31      568.62     40.80 o 
   3   4   7       21.22       37.96      8.50 o 
   4   4   7      423.99      426.85     47.08 o 
   5   4   7     1701.36     1801.48    139.10 o 
   6   4   7     1026.38     1142.15    122.96 o 
   7   4   7      263.10      301.47     38.83 o 
   8   4   7      108.20      125.44     13.16 o 
   9   4   7       35.16       25.46     12.57 o 
  10   4   7      114.99      109.42     19.73 o 
  11   4   7       82.33      101.50     18.29 o 
  12   4   7       94.45       60.07     20.40 o 
  -7   5   7      250.90      205.85     14.18 o 
  -6   5   7       79.71       61.26     13.42 o 
  -5   5   7      152.97      183.22     16.04 o 
  -4   5   7      176.84      175.30      8.91 o 
  -3   5   7      161.56      135.30     10.83 o 
  -2   5   7      512.61      481.97     12.37 o 
  -1   5   7      847.25      994.56     13.74 o 
   0   5   7      462.16      505.00     34.70 o 
   1   5   7       12.77       22.14     10.32 o 
   2   5   7      918.94      921.57     72.22 o 
   3   5   7     1025.15     1085.93     14.91 o 
   4   5   7      921.33      973.85     62.09 o 
   5   5   7      189.93      177.85     17.12 o 
   6   5   7      619.10      688.67     31.33 o 
   7   5   7      544.06      665.86     96.61 o 
   8   5   7      413.56      382.15     14.56 o 
   9   5   7       24.46       20.35     14.11 o 
  10   5   7       40.13       40.76     16.15 o 
  11   5   7       63.62       72.64     18.27 o 
  12   5   7       93.42       45.34     23.80 o 
  -7   6   7       46.96       65.49     17.55 o 
  -6   6   7      133.08      128.85     22.81 o 
  -5   6   7      105.06       77.34     24.37 o 
  -4   6   7      372.91      349.24     12.49 o 
  -3   6   7      166.45      155.17     20.29 o 
  -2   6   7      775.80      913.31     22.18 o 
  -1   6   7      344.28      346.68     16.85 o 
   0   6   7      112.33       81.55     15.10 o 
   1   6   7       34.44       36.24      8.25 o 
   2   6   7      762.27      933.98     58.43 o 
   3   6   7     1047.52     1171.04     58.25 o 
   4   6   7      598.65      619.31     17.73 o 
   5   6   7      578.07      621.07     58.43 o 
   6   6   7      282.78      266.70     36.02 o 
   7   6   7      459.45      461.00     21.34 o 
   8   6   7      220.43      256.19     14.64 o 
   9   6   7      166.80      134.45     14.41 o 
  10   6   7      112.78      108.06     16.33 o 
  11   6   7       44.23       32.69     18.16 o 
  12   6   7       21.23        3.01     19.88 o 
  -7   7   7       14.83       14.63     13.32 o 
  -6   7   7       94.04       67.50     10.05 o 
  -5   7   7      233.79      248.82     21.24 o 
  -4   7   7      436.06      472.81     14.39 o 
  -3   7   7      193.78      183.93      8.91 o 
  -2   7   7       62.08       29.01     10.23 o 
  -1   7   7      881.96      929.65     46.56 o 
   0   7   7      439.15      508.15     12.44 o 
   1   7   7        6.89       22.99     10.73 o 
   2   7   7      190.65      180.15      9.65 o 
   3   7   7      673.58      718.56     32.17 o 
   4   7   7      873.14      952.59    121.18 o 
   5   7   7      331.17      366.25     21.38 o 
   6   7   7      167.90      215.09     24.76 o 
   7   7   7      328.59      355.65     19.24 o 
   8   7   7      548.37      550.01     25.51 o 
   9   7   7      150.19      124.92     20.29 o 
  10   7   7       23.61       30.51     16.24 o 
  11   7   7       92.18      103.93     17.96 o 
  12   7   7       43.99       52.76     20.38 o 
  -6   8   7      106.98      118.54     15.57 o 
  -5   8   7       77.93       69.57     10.89 o 
  -4   8   7      117.32       68.73     12.60 o 
  -3   8   7      234.59      252.07     13.74 o 
  -2   8   7      257.60      275.95     10.92 o 
  -1   8   7      766.61      820.91     25.83 o 
   0   8   7      778.12      729.54     13.09 o 
   1   8   7        1.08       -8.57      8.57 o 
   2   8   7       31.00       33.96      9.55 o 
   3   8   7      609.07      707.03     40.99 o 
   4   8   7      373.37      385.91     14.60 o 
   5   8   7      342.95      347.36     28.23 o 
   6   8   7      242.78      268.48     30.48 o 
   7   8   7      317.22      287.15     13.89 o 
   8   8   7      193.56      204.51     17.87 o 
   9   8   7      273.53      277.95     21.55 o 
  10   8   7       99.90      123.98     16.40 o 
  11   8   7       52.89       12.03     22.54 o 
  -5   9   7       86.86       55.29     20.42 o 
  -4   9   7       62.00       82.74     13.92 o 
  -3   9   7      128.98      154.91     14.07 o 
  -2   9   7      208.59      208.31      9.85 o 
  -1   9   7      446.68      396.55     12.37 o 
   0   9   7      965.11     1012.53     24.35 o 
   1   9   7      364.03      440.10     31.51 o 
   2   9   7        7.20       -2.00     11.24 o 
   3   9   7      133.68       94.73     19.79 o 
   4   9   7      384.79      396.77     17.78 o 
   5   9   7      587.10      619.26     17.92 o 
   6   9   7       39.93       47.00     11.39 o 
   7   9   7      175.29      197.42     19.83 o 
   8   9   7      337.52      386.79     26.35 o 
   9   9   7      236.52      210.37     14.87 o 
  10   9   7       68.35       46.61     17.11 o 
  11   9   7       29.48       42.76     18.19 o 
  -5  10   7       94.56       86.22     19.65 o 
  -4  10   7       68.57       62.34     13.48 o 
  -3  10   7      105.77      100.12     11.26 o 
  -2  10   7       55.12       58.57     12.79 o 
  -1  10   7      423.43      448.43     11.17 o 
   0  10   7      488.99      513.14     20.01 o 
   1  10   7      344.99      326.71     15.64 o 
   2  10   7      138.71      134.18     18.48 o 
   3  10   7      162.04      178.68     17.16 o 
   4  10   7      109.66      106.36     12.76 o 
   5  10   7      132.32      129.25     15.76 o 
   6  10   7      528.81      563.35     39.40 o 
   7  10   7       91.48       72.39     16.52 o 
   8  10   7      162.12      151.34     16.51 o 
   9  10   7       52.21       49.10     17.28 o 
  10  10   7       92.01       88.32     19.48 o 
  -4  11   7       63.10       73.67     15.60 o 
  -3  11   7      183.91      197.85     14.51 o 
  -2  11   7      193.92      198.51     14.55 o 
  -1  11   7       10.31        4.32     13.57 o 
   0  11   7      221.48      203.01     13.09 o 
   1  11   7      324.35      388.83     22.90 o 
   2  11   7      250.90      293.50     54.31 o 
   3  11   7      128.95      134.69     20.45 o 
   4  11   7      281.56      266.18     20.63 o 
   5  11   7      132.97      122.68     20.26 o 
   6  11   7      172.85      190.78     20.07 o 
   7  11   7      118.45      125.12     20.82 o 
   8  11   7       63.66       72.41     15.19 o 
   9  11   7       84.17      108.84     18.29 o 
  -2  12   7      274.96      257.92     27.28 o 
  -1  12   7      181.35      155.10     14.08 o 
   0  12   7       27.38       30.96     13.04 o 
   1  12   7       11.71        0.58     12.00 o 
   3  12   7      414.98      392.99     20.07 o 
   4  12   7      314.91      291.51     19.88 o 
   5  12   7      132.62      160.95     21.76 o 
   6  12   7       14.56        6.75     21.01 o 
   7  12   7       76.85       48.77     21.20 o 
   8  12   7       97.15       76.72     24.01 o 
  -1  13   7      130.26      106.30     14.51 o 
   0  13   7       19.94       12.52     14.33 o 
   4  13   7      119.22       91.54     20.45 o 
   5  13   7       59.80       42.21     23.82 o 
   6  13   7       69.28       61.90     23.07 o 
   7  13   7       86.97       86.29     22.70 o 
   0  -8   8       34.49       27.02     24.63 o 
   1  -8   8       53.12       45.16     33.02 o 
   2  -8   8      291.80      284.90     25.64 o 
   3  -8   8      175.33      165.74     25.21 o 
  -3  -7   8       63.17       85.13     15.49 o 
  -2  -7   8       39.91       16.21     16.94 o 
  -1  -7   8       81.21       95.87     22.15 o 
   0  -7   8      202.66      192.99     22.70 o 
   1  -7   8      167.75      181.86     22.75 o 
   2  -7   8       69.67       48.22     22.57 o 
   3  -7   8       72.58       62.39     22.31 o 
   4  -7   8      156.58      139.09     30.20 o 
   5  -7   8      107.83      103.23     23.78 o 
   6  -7   8      121.27      117.81     23.02 o 
  -4  -6   8       65.32       45.76     15.22 o 
  -3  -6   8       68.28       43.73     12.90 o 
  -2  -6   8      374.19      361.66     33.30 o 
  -1  -6   8      240.45      294.34     20.92 o 
   0  -6   8       46.92       59.35     25.51 o 
   1  -6   8       30.76       35.52     19.56 o 
   2  -6   8      101.49      107.90     19.83 o 
   3  -6   8      411.40      354.52     16.95 o 
   4  -6   8      137.07      132.76     20.74 o 
   5  -6   8       85.30       50.78     18.96 o 
   6  -6   8       76.39       80.49     26.92 o 
   7  -6   8      139.20      140.06     17.78 o 
  -5  -5   8       65.91       37.45     15.89 o 
  -4  -5   8      124.28      132.73     13.99 o 
  -3  -5   8      276.08      315.37     32.08 o 
  -2  -5   8      349.28      359.85     35.27 o 
  -1  -5   8      185.23      187.50     15.63 o 
   0  -5   8       53.67       64.80     20.42 o 
   1  -5   8      125.57      134.90     38.92 o 
   2  -5   8      156.59      149.38     24.01 o 
   3  -5   8      330.44      335.04     20.44 o 
   4  -5   8      268.70      266.67     16.13 o 
   5  -5   8      235.21      195.53     17.50 o 
   6  -5   8       50.48       31.38     18.49 o 
   7  -5   8       11.63       38.15     18.43 o 
   8  -5   8       48.81       46.78     17.87 o 
  -6  -4   8       92.43       82.47     31.89 o 
  -5  -4   8      133.75      122.86     13.74 o 
  -4  -4   8       50.72       53.01     15.94 o 
  -3  -4   8      137.52      113.86     13.37 o 
  -2  -4   8      253.38      241.11     14.26 o 
  -1  -4   8      423.38      471.99     26.17 o 
   0  -4   8      265.57      318.56     35.36 o 
   1  -4   8      142.42      134.37     18.47 o 
   2  -4   8       52.20       46.43     19.70 o 
   3  -4   8      393.39      369.78     16.39 o 
   4  -4   8      849.56      819.22     19.88 o 
   5  -4   8       35.17       41.41     16.69 o 
   6  -4   8      107.68      128.08     19.13 o 
   7  -4   8       81.73       88.77     16.93 o 
   8  -4   8      108.89      103.85     22.58 o 
   9  -4   8       22.44       -8.25     25.29 o 
  -6  -3   8      120.38      124.75     16.04 o 
  -5  -3   8      188.50      178.35     20.59 o 
  -4  -3   8      285.93      230.48     12.48 o 
  -3  -3   8       38.46       44.92      9.90 o 
  -2  -3   8      218.88      252.69     19.51 o 
  -1  -3   8       55.05       45.83     10.71 o 
   0  -3   8      268.58      265.48     24.01 o 
   1  -3   8      892.45      921.84     93.70 o 
   2  -3   8      637.94      662.47     15.25 o 
   3  -3   8        4.82       -1.79     15.76 o 
   4  -3   8      111.13      139.67     16.29 o 
   5  -3   8      719.50      728.56     40.52 o 
   6  -3   8      360.39      324.96     14.53 o 
   7  -3   8      110.78      126.91     32.92 o 
   8  -3   8        3.54       10.81     16.78 o 
   9  -3   8       55.02       79.09     15.86 o 
  10  -3   8       77.25       98.93     17.98 o 
  -6  -2   8      189.69      166.37     13.07 o 
  -5  -2   8       74.82       79.38     13.27 o 
  -4  -2   8      241.24      276.52     13.03 o 
  -3  -2   8      295.56      348.37     13.68 o 
  -2  -2   8      100.60       81.95     11.68 o 
  -1  -2   8      135.63      136.40     13.60 o 
   0  -2   8      300.22      367.11     12.56 o 
   1  -2   8      554.92      657.00     51.77 o 
   2  -2   8      273.44      273.13     17.42 o 
   3  -2   8      298.66      309.40     17.32 o 
   4  -2   8      366.28      351.68     16.91 o 
   5  -2   8      370.23      407.85     37.61 o 
   6  -2   8      202.43      223.00     16.69 o 
   7  -2   8      315.31      320.75     30.20 o 
   8  -2   8       95.07      112.66     46.05 o 
   9  -2   8       44.05       33.25     13.99 o 
  10  -2   8       30.35       -2.85     20.97 o 
  -7  -1   8      138.59      118.05     18.72 o 
  -6  -1   8       98.92      106.31     14.51 o 
  -5  -1   8      101.92      115.13     12.21 o 
  -4  -1   8      113.68      116.25     10.31 o 
  -3  -1   8      807.34      802.89     18.29 o 
  -2  -1   8     1009.45     1075.77     95.20 o 
  -1  -1   8      116.26      150.45     26.73 o 
   0  -1   8      176.66      215.11     12.86 o 
   1  -1   8      390.86      365.71     11.39 o 
   2  -1   8     1173.60     1370.08    101.30 o 
   3  -1   8      529.93      551.90     67.16 o 
   4  -1   8      164.70      173.36     15.45 o 
   5  -1   8      371.46      389.35     17.65 o 
   6  -1   8      446.86      486.58     41.08 o 
   7  -1   8      234.01      214.34     12.91 o 
   8  -1   8      218.53      191.36     14.06 o 
   9  -1   8       12.90       -3.90     22.45 o 
  10  -1   8       72.27       94.31     30.08 o 
  11  -1   8       55.56       57.46     15.28 o 
  -7   0   8      112.02      100.75     24.00 o 
  -6   0   8      103.86      119.75     25.22 o 
  -5   0   8       81.26       63.48     11.96 o 
  -4   0   8      353.34      359.08     12.39 o 
  -3   0   8      607.06      676.71     11.97 o 
  -2   0   8      907.62      984.32     56.46 o 
  -1   0   8      331.01      272.84      9.67 o 
   0   0   8       62.30       62.28     12.62 o 
   1   0   8       56.98       73.39     13.32 o 
   2   0   8      536.70      668.82     70.81 o 
   3   0   8      415.74      427.20     32.92 o 
   4   0   8      319.48      278.53     28.61 o 
   5   0   8      739.19      746.93     63.87 o 
   6   0   8      425.23      470.48     33.95 o 
   7   0   8      159.39      153.06     22.98 o 
   8   0   8      179.27      184.90     14.58 o 
   9   0   8      151.90      158.48     16.42 o 
  10   0   8       25.95       13.90     16.51 o 
  11   0   8       49.69       34.20     19.24 o 
  -7   1   8       30.21       55.45     15.49 o 
  -6   1   8      122.28      144.15     30.05 o 
  -5   1   8      112.30      138.73     33.54 o 
  -4   1   8      127.92      179.02     20.84 o 
  -3   1   8      678.33      606.41     23.77 o 
  -2   1   8     1069.81     1048.28     43.90 o 
  -1   1   8      820.22      865.18     13.22 o 
   0   1   8       29.70       48.28     22.70 o 
   1   1   8       44.92       40.67      9.15 o 
   2   1   8      694.72      702.59     17.54 o 
   3   1   8      911.10      997.66     35.83 o 
   4   1   8      307.88      364.31     21.95 o 
   5   1   8       58.61      102.49     29.08 o 
   6   1   8      841.27      798.93     25.32 o 
   7   1   8      349.52      326.57     32.17 o 
   8   1   8      156.20      150.74     16.31 o 
   9   1   8       72.36       71.79     30.14 o 
  10   1   8       92.63      131.42     26.42 o 
  11   1   8       78.21      112.54     17.87 o 
  -7   2   8       75.86       42.06     21.68 o 
  -6   2   8      118.20      130.49     15.23 o 
  -5   2   8      168.14      141.68     20.75 o 
  -4   2   8      132.11      139.91     12.17 o 
  -3   2   8      232.04      271.20     12.21 o 
  -2   2   8      764.43      887.67     53.74 o 
  -1   2   8      524.76      499.34     11.41 o 
   0   2   8      593.74      575.32     11.98 o 
   1   2   8      349.16      362.73     33.48 o 
   2   2   8      613.98      723.07     60.12 o 
   3   2   8      349.59      398.62     11.90 o 
   4   2   8      536.06      522.69     37.05 o 
   5   2   8      225.49      250.77     18.95 o 
   6   2   8      234.63      237.02     14.42 o 
   7   2   8      199.32      207.28     48.58 o 
   8   2   8      359.00      414.69     17.35 o 
   9   2   8      375.23      409.67     32.58 o 
  10   2   8       78.08       71.20     25.85 o 
  11   2   8       15.08      -14.10     17.88 o 
  12   2   8        4.61       -2.17     24.78 o 
  -7   3   8       52.38       49.38     22.27 o 
  -6   3   8      124.31      114.22     32.10 o 
  -5   3   8      157.01      155.92     20.57 o 
  -4   3   8      392.92      432.14     15.06 o 
  -3   3   8       84.94       82.17     11.15 o 
  -2   3   8      300.85      270.00     10.28 o 
  -1   3   8      318.44      310.04     13.17 o 
   0   3   8     1025.83     1294.23     39.77 o 
   1   3   8      548.83      616.27     42.58 o 
   2   3   8      637.10      628.05     27.76 o 
   3   3   8     1007.45     1094.53     20.35 o 
   4   3   8      110.63       93.83     12.29 o 
   5   3   8       94.25      136.74     14.94 o 
   6   3   8      242.15      276.69     35.27 o 
   7   3   8      865.83      951.12     66.59 o 
   8   3   8      144.06      132.69     16.82 o 
   9   3   8      367.92      376.14     18.66 o 
  10   3   8       29.26       29.78     15.84 o 
  11   3   8       19.89       25.95     14.09 o 
  12   3   8       38.44       27.16     38.10 o 
  -7   4   8        3.75       -5.45     18.79 o 
  -6   4   8      105.26      112.25     31.59 o 
  -5   4   8      273.52      271.26     14.10 o 
  -4   4   8      349.32      291.56     12.39 o 
  -3   4   8      370.95      377.88     22.35 o 
  -2   4   8       48.69       91.04      9.68 o 
  -1   4   8      109.30      116.64     13.79 o 
   0   4   8      287.81      250.80     19.13 o 
   1   4   8     3729.98     3700.37     80.57 o 
   2   4   8      265.50      326.09     12.01 o 
   3   4   8       89.11      110.20      8.59 o 
   4   4   8      153.63      144.15     24.39 o 
   5   4   8      463.14      460.53     29.17 o 
   6   4   8      687.12      723.98     96.33 o 
   7   4   8      569.26      601.31     77.10 o 
   8   4   8      137.77      159.54     25.61 o 
   9   4   8       23.72       51.64     13.85 o 
  10   4   8      247.15      239.20     16.66 o 
  11   4   8       71.60       83.31     18.16 o 
  12   4   8       31.12       18.70     20.79 o 
  -7   5   8      117.17      107.70     14.45 o 
  -6   5   8        4.76        2.84     21.97 o 
  -5   5   8       93.61       89.76     12.10 o 
  -4   5   8      230.64      252.81     12.10 o 
  -3   5   8      486.95      497.39     19.57 o 
  -2   5   8      370.82      346.48     11.27 o 
  -1   5   8      544.65      556.48     17.57 o 
   0   5   8       79.10       75.33      9.93 o 
   1   5   8      336.88      463.75     14.02 o 
   2   5   8      537.73      634.87     33.86 o 
   3   5   8      264.28      223.94      8.26 o 
   4   5   8      879.21      870.52     25.89 o 
   5   5   8      431.20      488.66     32.17 o 
   6   5   8      366.33      422.01     64.62 o 
   7   5   8      238.57      243.18     30.76 o 
   8   5   8      376.02      401.78     17.35 o 
   9   5   8      114.89      108.32     13.97 o 
  10   5   8      112.38       91.38     18.00 o 
  11   5   8       36.92       59.91     18.54 o 
  12   5   8       64.13       98.52     17.94 o 
  -6   6   8       44.41       36.44     13.66 o 
  -5   6   8       18.90        1.05     13.03 o 
  -4   6   8      119.15       97.56      9.60 o 
  -3   6   8      598.06      556.23     25.90 o 
  -2   6   8      876.48      866.93     26.73 o 
  -1   6   8      151.26      188.05     12.85 o 
   0   6   8      185.63      194.91     18.57 o 
   1   6   8      257.86      226.12      9.47 o 
   2   6   8      624.13      682.13     67.16 o 
   3   6   8       42.50       72.26      9.16 o 
   4   6   8      607.44      732.31     49.52 o 
   5   6   8      498.40      496.40     28.23 o 
   6   6   8      252.19      235.96     28.79 o 
   7   6   8      358.90      369.11     13.50 o 
   8   6   8      192.27      187.79     14.25 o 
   9   6   8      166.02      154.96     13.90 o 
  10   6   8      150.27      159.85     12.46 o 
  11   6   8      108.63       94.45     18.07 o 
  12   6   8       16.32       22.19     19.68 o 
  -6   7   8       49.20       41.94     23.59 o 
  -5   7   8       76.47       78.84     30.32 o 
  -4   7   8      198.31      202.00     23.83 o 
  -3   7   8      121.69      148.86     11.95 o 
  -2   7   8      357.58      370.95     11.44 o 
  -1   7   8      485.65      433.24     26.16 o 
   0   7   8      333.75      305.32     17.88 o 
   1   7   8      743.30      911.14     23.07 o 
   2   7   8      413.93      494.56     17.82 o 
   3   7   8        8.60        7.68      9.60 o 
   4   7   8       99.04       95.88     18.46 o 
   5   7   8      694.39      777.49     75.60 o 
   6   7   8      243.25      270.12     13.73 o 
   7   7   8      137.81      155.41     16.63 o 
   8   7   8      350.70      370.05     27.89 o 
   9   7   8      171.35      179.83     15.08 o 
  10   7   8      121.41      125.36     18.32 o 
  11   7   8       67.20       75.65     13.69 o 
  12   7   8       32.35       71.85     38.27 o 
  -5   8   8       60.61       72.60     31.44 o 
  -4   8   8      167.05      177.79     14.76 o 
  -3   8   8      131.01      124.22     12.33 o 
  -2   8   8      112.04      116.41     11.82 o 
  -1   8   8      257.53      295.47     11.32 o 
   0   8   8      389.81      469.72     20.69 o 
   1   8   8      795.20      775.53     33.67 o 
   2   8   8     1145.04     1110.65     12.55 o 
   3   8   8       91.48      106.30     12.00 o 
   4   8   8       13.62       16.13     19.60 o 
   5   8   8      176.64      213.10     30.30 o 
   6   8   8      424.67      373.60     13.75 o 
   7   8   8      237.89      235.65     13.34 o 
   8   8   8      191.49      193.19     12.88 o 
   9   8   8      192.31      196.38     22.41 o 
  10   8   8       52.15       85.77     17.92 o 
  11   8   8      105.03       78.01     17.52 o 
  -5   9   8       42.44       20.26     20.25 o 
  -4   9   8       50.69       49.00     15.33 o 
  -3   9   8      103.55      103.42     12.80 o 
  -2   9   8       63.12       72.39     12.32 o 
  -1   9   8      249.72      264.76     11.65 o 
   0   9   8      478.84      472.89     21.13 o 
   1   9   8      568.04      572.74     40.05 o 
   2   9   8      403.33      476.32     12.17 o 
   3   9   8      235.59      273.71     33.11 o 
   4   9   8      101.16       88.75     12.59 o 
   5   9   8      178.71      203.76     16.59 o 
   6   9   8      177.46      184.72     28.79 o 
   7   9   8      116.81      111.88     15.17 o 
   8   9   8       85.69       77.08     12.12 o 
   9   9   8      271.46      253.02     19.46 o 
  10   9   8      166.41      153.13     15.90 o 
  11   9   8       37.06        8.24     14.89 o 
  -4  10   8       39.87       29.00     24.61 o 
  -3  10   8       96.90       85.93     13.81 o 
  -2  10   8       87.77       78.75     13.27 o 
  -1  10   8      212.88      203.15     10.29 o 
   0  10   8      158.49      179.38     14.85 o 
   1  10   8      316.18      386.22     26.08 o 
   2  10   8      406.96      407.54     22.32 o 
   3  10   8      285.68      264.97     19.62 o 
   4  10   8       90.69       97.66     14.40 o 
   5  10   8      193.66      219.48     19.27 o 
   6  10   8      293.73      285.67     16.58 o 
   7  10   8       74.09       86.69     15.86 o 
   8  10   8      115.33      111.56     15.55 o 
   9  10   8       60.37       54.58     17.23 o 
  10  10   8       82.07       91.09     19.61 o 
  -3  11   8      118.72       93.34     16.78 o 
  -2  11   8       61.58       87.31     13.74 o 
  -1  11   8       30.33       45.21     13.75 o 
   0  11   8      400.32      362.96     12.76 o 
   1  11   8      215.13      218.39     10.88 o 
   2  11   8      147.89      161.89     12.57 o 
   3  11   8       69.63       68.00     18.84 o 
   4  11   8      192.94      182.15     20.63 o 
   5  11   8      160.59      147.82     19.88 o 
   6  11   8      534.08      568.01     21.20 o 
   7  11   8      186.99      178.20     15.04 o 
   8  11   8        0.31       16.79     13.18 o 
   9  11   8       11.87       39.68     17.51 o 
  -2  12   8      235.86      203.66     16.70 o 
  -1  12   8      123.20      123.75     13.51 o 
   0  12   8       73.73       72.70     14.01 o 
   1  12   8      110.18      112.89     14.63 o 
   2  12   8       76.14       71.41     30.27 o 
   3  12   8      119.96       91.92     21.01 o 
   4  12   8      271.79      247.61     23.07 o 
   5  12   8      185.69      191.71     22.51 o 
   6  12   8       53.56       53.84     21.57 o 
   7  12   8      148.75      114.99     15.19 o 
   8  12   8       63.65       54.96     24.01 o 
   0  13   8       69.82       83.14     16.10 o 
   1  13   8      136.57      130.18     16.70 o 
   4  13   8      128.33      105.05     20.26 o 
   5  13   8      105.55       82.16     19.88 o 
   6  13   8       19.70       27.58     16.51 o 
   7  13   8       88.47      112.93     23.07 o 
   0  -7   9      132.77       95.97     26.54 o 
   1  -7   9      159.98      138.65     25.48 o 
   2  -7   9       38.04       85.20     24.83 o 
   3  -7   9       58.03       60.90     25.08 o 
   4  -7   9       35.57       19.10     24.57 o 
  -2  -6   9      136.36      108.56     15.73 o 
  -1  -6   9       71.63       68.17     24.05 o 
   0  -6   9      244.06      178.14     32.26 o 
   1  -6   9      148.52      192.74     40.71 o 
   2  -6   9       30.61       24.72     32.64 o 
   3  -6   9       52.46       46.63     22.40 o 
   4  -6   9      125.14      100.61     18.34 o 
   5  -6   9      124.26      118.30     21.24 o 
   6  -6   9       83.64       60.59     20.39 o 
  -3  -5   9      139.05      128.71     17.28 o 
  -2  -5   9      280.96      280.49     18.38 o 
  -1  -5   9      191.85      264.87     17.87 o 
   0  -5   9       75.77       49.84     39.67 o 
   1  -5   9      165.45      131.98     44.36 o 
   2  -5   9      157.42      125.34     21.67 o 
   3  -5   9      120.35      111.88     16.49 o 
   4  -5   9      108.77      122.26     32.17 o 
   5  -5   9      106.58      111.39     34.14 o 
   6  -5   9      129.18       88.97     18.94 o 
   7  -5   9       94.20       75.98     21.10 o 
  -4  -4   9      106.17      106.16     16.27 o 
  -3  -4   9      103.61      137.97     19.42 o 
  -2  -4   9      114.18       79.84     27.29 o 
  -1  -4   9      194.22      175.14     21.20 o 
   0  -4   9      199.25      194.60     15.48 o 
   1  -4   9      110.48      165.43     28.98 o 
   2  -4   9      115.23      110.52     39.49 o 
   3  -4   9      298.88      263.49     18.58 o 
   4  -4   9      327.07      298.12     18.38 o 
   5  -4   9       89.52      130.46     22.23 o 
   6  -4   9       79.22       66.27     18.56 o 
   7  -4   9       40.18       26.56     20.54 o 
   8  -4   9      125.80      112.62     33.67 o 
  -5  -3   9      364.02      345.20     13.40 o 
  -4  -3   9      176.45      174.35     14.31 o 
  -3  -3   9        5.21      -15.85     15.85 o 
  -2  -3   9      178.95      159.95     20.35 o 
  -1  -3   9      152.41      189.08     30.86 o 
   0  -3   9      365.35      419.37     14.63 o 
   1  -3   9      151.72      152.08     11.80 o 
   2  -3   9      247.85      267.25     31.89 o 
   3  -3   9       71.11       78.50     17.85 o 
   4  -3   9      273.37      308.76     18.05 o 
   5  -3   9      195.27      200.37     17.19 o 
   6  -3   9      113.22      148.81     17.58 o 
   7  -3   9      243.13      222.53     15.38 o 
   8  -3   9       91.75       84.63     19.34 o 
   9  -3   9       36.31       26.70     13.83 o 
  -5  -2   9      136.06      126.16     12.84 o 
  -4  -2   9      553.08      553.79     15.15 o 
  -3  -2   9      113.60      136.75     13.46 o 
  -2  -2   9       46.25       65.14     10.87 o 
  -1  -2   9      384.46      355.91     10.47 o 
   0  -2   9      401.06      396.45     12.81 o 
   1  -2   9      201.04      229.26     36.02 o 
   2  -2   9       80.92      122.16     16.34 o 
   3  -2   9      186.29      158.77     16.63 o 
   4  -2   9       56.27       89.31     33.30 o 
   5  -2   9      420.35      388.27     23.73 o 
   6  -2   9      377.32      391.90     18.09 o 
   7  -2   9      143.68      134.02     24.10 o 
   8  -2   9       40.62       62.98     26.07 o 
   9  -2   9       97.80       81.46     16.05 o 
  10  -2   9       64.13       36.44     17.80 o 
  -6  -1   9       89.03       60.12     15.63 o 
  -5  -1   9      104.29      121.22     15.60 o 
  -4  -1   9       88.18       71.57     13.33 o 
  -3  -1   9      311.79      267.30     19.99 o 
  -2  -1   9      268.97      258.76     46.62 o 
  -1  -1   9      760.72      961.30     59.00 o 
   0  -1   9      502.94      576.63     14.54 o 
   1  -1   9      135.79      134.45     18.10 o 
   2  -1   9        0.71        7.68     10.08 o 
   3  -1   9      341.02      334.68     42.30 o 
   4  -1   9      380.05      417.14     34.80 o 
   5  -1   9      190.17      202.97     41.08 o 
   6  -1   9       97.95       84.68     14.28 o 
   7  -1   9      323.90      316.35     14.61 o 
   8  -1   9      289.47      325.58     42.86 o 
   9  -1   9       42.79       45.39     25.89 o 
  10  -1   9       34.96       21.36     15.58 o 
  -6   0   9       16.84       29.67     15.45 o 
  -5   0   9       52.09       53.64     10.78 o 
  -4   0   9       93.13       53.60     12.21 o 
  -3   0   9      346.43      369.88      9.60 o 
  -2   0   9      434.78      508.04     18.29 o 
  -1   0   9      705.96      755.83     24.10 o 
   0   0   9      786.37      770.36     18.48 o 
   1   0   9       70.74       60.67     13.04 o 
   2   0   9      130.91      171.44     10.11 o 
   3   0   9      176.71      183.55     17.36 o 
   4   0   9      303.97      268.80     20.54 o 
   5   0   9      268.60      271.98     12.20 o 
   6   0   9      242.93      261.48     17.06 o 
   7   0   9      203.26      199.75     16.09 o 
   8   0   9      172.91      176.88     22.14 o 
   9   0   9      119.42      117.53     12.35 o 
  10   0   9       48.71       57.08     17.05 o 
  11   0   9       64.32       42.08     20.35 o 
  -6   1   9       98.64       36.03     15.28 o 
  -5   1   9      108.63      108.39     14.00 o 
  -4   1   9      143.32      152.49     11.75 o 
  -3   1   9      200.37      211.40     14.73 o 
  -2   1   9      195.28      160.76      8.71 o 
  -1   1   9      350.47      350.73     30.39 o 
   0   1   9     1253.06     1422.52     14.07 o 
   1   1   9      633.99      783.69     57.40 o 
   2   1   9       33.10       29.26      9.90 o 
   3   1   9      334.73      337.37     10.91 o 
   4   1   9      376.95      438.35     36.95 o 
   5   1   9      270.34      279.44     22.04 o 
   6   1   9      152.11      161.35     16.38 o 
   7   1   9       76.12       40.93     39.02 o 
   8   1   9      314.84      300.47     18.32 o 
   9   1   9      154.98      148.20     34.52 o 
  10   1   9       75.58       81.69     12.82 o 
  11   1   9       25.93       53.14     20.00 o 
  -6   2   9       81.40       79.20     13.33 o 
  -5   2   9      109.46      121.11     11.66 o 
  -4   2   9       41.05       31.05      9.50 o 
  -3   2   9      214.52      197.02     28.20 o 
  -2   2   9      557.46      643.01     10.99 o 
  -1   2   9      279.48      308.77     12.37 o 
   0   2   9      387.31      349.97     51.02 o 
   1   2   9      385.42      362.54     24.57 o 
   2   2   9      305.24      331.40     11.04 o 
   3   2   9      697.62      932.16     47.18 o 
   4   2   9      916.93     1026.20    112.08 o 
   5   2   9      103.34       86.52     20.54 o 
   6   2   9       60.24       68.26     22.23 o 
   7   2   9       77.87       95.53     37.52 o 
   8   2   9      257.48      325.29     18.64 o 
   9   2   9      213.53      213.10     18.80 o 
  10   2   9      156.65      148.09     16.38 o 
  11   2   9       57.74       50.19     15.94 o 
  -6   3   9       48.64       44.56     14.73 o 
  -5   3   9      162.38      125.54     13.77 o 
  -4   3   9      153.07      154.95      9.53 o 
  -3   3   9      118.82      141.00      9.96 o 
  -2   3   9      361.04      349.19     11.71 o 
  -1   3   9      284.28      241.77     12.27 o 
   0   3   9      407.93      500.27     34.80 o 
   1   3   9      336.33      378.72     28.98 o 
   2   3   9      505.06      579.23     84.79 o 
   3   3   9      364.43      358.34     20.82 o 
   4   3   9      752.08      759.34     60.59 o 
   5   3   9      435.60      490.35     30.30 o 
   6   3   9      117.26      117.78     35.08 o 
   7   3   9       20.31        7.41     12.75 o 
   8   3   9      143.80      143.49     13.13 o 
   9   3   9      649.60      701.90     41.46 o 
  10   3   9       71.00       54.13     24.03 o 
  11   3   9       26.65       40.34     13.85 o 
  12   3   9        7.20       -4.80     19.56 o 
  -6   4   9       76.81       80.08     20.87 o 
  -5   4   9      140.08      143.31     10.84 o 
  -4   4   9      132.84      130.96     13.13 o 
  -3   4   9      120.55       99.07     12.68 o 
  -2   4   9      266.74      261.47     15.88 o 
  -1   4   9      371.18      404.25     18.10 o 
   0   4   9      621.95      756.53     25.51 o 
   1   4   9      746.97      686.43     50.27 o 
   2   4   9       35.03       16.95     12.73 o 
   3   4   9      383.70      462.59     25.14 o 
   4   4   9      226.25      285.95     33.77 o 
   5   4   9      434.93      443.63     27.67 o 
   6   4   9      395.98      378.20     17.54 o 
   7   4   9      512.04      525.45     13.62 o 
   8   4   9       44.69       16.97     16.00 o 
   9   4   9       56.75      104.47     17.23 o 
  10   4   9      204.93      233.08     19.52 o 
  11   4   9       76.60       93.51     25.71 o 
  12   4   9       57.01       33.62     19.95 o 
  -6   5   9        2.92       -0.29     15.41 o 
  -5   5   9      132.22      109.24     25.67 o 
  -4   5   9      141.66      117.47      9.74 o 
  -3   5   9      140.95      164.56     10.90 o 
  -2   5   9      381.72      424.00     11.69 o 
  -1   5   9      387.88      314.08      9.30 o 
   0   5   9      208.07      201.00     12.39 o 
   1   5   9      753.35      831.25     21.85 o 
   2   5   9      717.05      863.28     39.86 o 
   3   5   9       89.08       76.25     11.08 o 
   4   5   9       38.25       24.03     17.77 o 
   5   5   9      296.25      310.25     14.34 o 
   6   5   9      684.47      762.84     70.53 o 
   7   5   9      332.61      335.77     37.33 o 
   8   5   9      131.23      139.30     22.04 o 
   9   5   9       35.56       30.31     18.11 o 
  10   5   9      147.40      142.27     11.78 o 
  11   5   9       98.00       81.02     12.95 o 
  12   5   9       77.76       75.58     24.27 o 
  -6   6   9       54.27       48.68     16.34 o 
  -5   6   9        2.26       -1.47     12.74 o 
  -4   6   9       89.68      114.74     22.84 o 
  -3   6   9      162.34      153.29     12.71 o 
  -2   6   9      405.74      377.64     18.05 o 
  -1   6   9      566.09      579.51     10.21 o 
   0   6   9      383.85      472.21     31.61 o 
   1   6   9       77.33       73.08     10.54 o 
   2   6   9      414.01      432.57     30.11 o 
   3   6   9      764.41      835.62     19.98 o 
   4   6   9      479.67      549.88     17.63 o 
   5   6   9        1.25        6.62     16.64 o 
   6   6   9      149.14      121.86     16.27 o 
   7   6   9      316.20      290.80     13.52 o 
   8   6   9      255.41      272.11     18.77 o 
   9   6   9      127.54      114.94     12.38 o 
  10   6   9      105.32      108.64     15.66 o 
  11   6   9       87.87       74.74     15.98 o 
  12   6   9       35.65       21.02     16.04 o 
  -5   7   9       21.83       21.44     22.98 o 
  -4   7   9       61.36       34.01     15.36 o 
  -3   7   9      140.79      140.19     12.29 o 
  -2   7   9      381.63      428.51     16.70 o 
  -1   7   9      315.53      328.09      9.45 o 
   0   7   9      104.09      108.89     10.84 o 
   1   7   9      213.63      189.19     19.60 o 
   2   7   9      639.70      716.43     25.51 o 
   3   7   9     1200.84     1444.87     51.40 o 
   4   7   9      390.48      377.84     42.58 o 
   5   7   9       19.16        5.14     12.33 o 
   6   7   9        0.61       20.54     16.83 o 
   7   7   9      260.03      259.86     19.04 o 
   8   7   9      242.70      273.03     38.74 o 
   9   7   9      136.62      155.26     12.14 o 
  10   7   9      136.94      140.00     22.39 o 
  11   7   9       89.24       67.55     12.77 o 
  -5   8   9       93.11       87.32     15.41 o 
  -4   8   9       85.54       84.49     13.63 o 
  -3   8   9      110.65      135.29     12.74 o 
  -2   8   9       40.01       48.64     12.05 o 
  -1   8   9      154.35      134.60      9.81 o 
   0   8   9      327.90      369.29     11.02 o 
   1   8   9      314.46      336.16     10.15 o 
   2   8   9      527.85      506.72      9.37 o 
   3   8   9      638.21      661.93     27.01 o 
   4   8   9      448.96      475.29     36.95 o 
   5   8   9      120.86      148.28     16.31 o 
   6   8   9       17.84       21.17     12.38 o 
   7   8   9       99.24       90.96     20.63 o 
   8   8   9      234.46      238.55     14.97 o 
   9   8   9      117.85      104.07     14.63 o 
  10   8   9       37.53       21.08     17.22 o 
  11   8   9      125.34      134.32     21.62 o 
  -4   9   9       34.01       25.42     15.43 o 
  -3   9   9       54.91       61.04     13.50 o 
  -2   9   9      114.47      116.54     12.08 o 
  -1   9   9      135.73      160.63     12.46 o 
   0   9   9      209.15      204.28     12.56 o 
   1   9   9      183.76      178.51     12.18 o 
   2   9   9      192.96      191.22     22.70 o 
   3   9   9      773.36      828.24     72.41 o 
   4   9   9      415.14      424.74     16.58 o 
   5   9   9      154.67      146.69     18.85 o 
   6   9   9       71.00       59.02     18.27 o 
   7   9   9      101.50       95.46     16.95 o 
   8   9   9      127.99      126.34     12.12 o 
   9   9   9      133.22      161.51     18.66 o 
  10   9   9       63.08       59.57     13.52 o 
  11   9   9       42.08       47.66     17.75 o 
  -3  10   9       34.91       44.20     15.27 o 
  -2  10   9       91.63       75.29     14.32 o 
  -1  10   9      124.64      106.60     17.92 o 
   0  10   9      121.61      112.43     17.66 o 
   1  10   9      372.66      433.27     25.19 o 
   2  10   9      113.66      144.35     10.94 o 
   3  10   9      169.33      198.59     26.73 o 
   4  10   9      251.26      207.19     14.10 o 
   5  10   9      310.70      343.26     30.30 o 
   6  10   9      153.31      182.19     22.79 o 
   7  10   9       82.66      102.63     12.04 o 
   8  10   9      185.09      152.82     13.11 o 
   9  10   9       73.42       48.64     20.77 o 
  10  10   9       40.13       27.94     15.06 o 
  -2  11   9       15.24       11.17     16.03 o 
  -1  11   9       89.02      114.87     14.52 o 
   0  11   9      207.26      260.12     21.69 o 
   1  11   9      180.34      160.70     12.92 o 
   2  11   9      235.44      247.79     12.35 o 
   3  11   9       72.34       66.61     18.19 o 
   4  11   9      108.08      120.08     13.60 o 
   5  11   9       65.49       64.53     17.56 o 
   6  11   9      507.20      462.43     17.58 o 
   7  11   9      122.62       85.07     14.37 o 
   8  11   9       62.46       65.05     13.49 o 
   9  11   9       42.07       37.42     19.59 o 
  -1  12   9        3.02      -10.98     12.13 o 
   0  12   9       78.60       63.24     13.79 o 
   1  12   9      235.87      225.76     11.80 o 
   2  12   9      255.57      262.99     15.12 o 
   3  12   9       90.91       84.31     21.15 o 
   4  12   9       77.33      112.36     21.76 o 
   5  12   9       59.18       23.07     21.76 o 
   6  12   9      146.51      127.93     21.76 o 
   7  12   9      217.93      207.66     21.57 o 
   8  12   9       34.55       12.19     24.20 o 
   1  13   9       73.61       79.00     12.57 o 
   4  13   9       98.50       68.66     20.63 o 
   5  13   9       80.79       81.04     22.51 o 
   6  13   9       33.39       27.95     16.70 o 
   7  13   9       77.28       44.83     23.26 o 
   0  -6  10      184.61      190.78     38.27 o 
   1  -6  10      127.13      110.95     24.88 o 
   2  -6  10       64.01       89.55     20.85 o 
   3  -6  10       47.47       19.03     24.86 o 
   4  -6  10       59.72        2.39     24.76 o 
  -2  -5  10      126.22      117.96     29.83 o 
  -1  -5  10      125.54      167.53     19.18 o 
   0  -5  10       57.26       94.89     22.20 o 
   1  -5  10      108.33       73.70     22.26 o 
   2  -5  10       97.01       67.28     22.48 o 
   3  -5  10      235.12      185.89     22.93 o 
   4  -5  10       95.16       86.56     21.01 o 
   5  -5  10       25.73       19.10     19.76 o 
   6  -5  10       38.58       12.08     20.56 o 
  -3  -4  10      183.47      202.34     23.18 o 
  -2  -4  10      130.33      155.59     15.05 o 
  -1  -4  10      115.77      100.00     15.31 o 
   0  -4  10       56.81       42.12     27.11 o 
   1  -4  10      117.52      113.12     19.79 o 
   2  -4  10      144.68      178.24     27.67 o 
   3  -4  10      168.84      180.99     19.09 o 
   4  -4  10      171.29      156.15     18.68 o 
   5  -4  10       90.35      114.49     34.33 o 
   6  -4  10       53.69       39.68     14.41 o 
   7  -4  10       25.66        5.35     28.14 o 
   8  -4  10       83.63       80.29     16.70 o 
  -4  -3  10      111.99      107.21     12.54 o 
  -3  -3  10      214.22      225.17     22.70 o 
  -2  -3  10      175.28      153.93     15.22 o 
  -1  -3  10      106.99      151.61     21.57 o 
   0  -3  10      193.56      248.58     21.57 o 
   1  -3  10      124.94      149.10     13.55 o 
   2  -3  10      123.42      101.78     16.23 o 
   3  -3  10       52.08       43.61     17.32 o 
   4  -3  10      492.90      506.36     18.55 o 
   5  -3  10       44.73       36.36     17.07 o 
   6  -3  10       26.21        4.40     20.63 o 
   7  -3  10       84.34      103.12     18.82 o 
   8  -3  10      152.35      180.41     34.89 o 
  -4  -2  10      290.67      228.22     21.68 o 
  -3  -2  10       65.67       88.47     13.88 o 
  -2  -2  10      115.11      119.50     12.38 o 
  -1  -2  10      131.97      169.84     26.73 o 
   0  -2  10      317.51      329.38     32.17 o 
   1  -2  10      617.77      590.64     36.95 o 
   2  -2  10      416.29      446.06     33.48 o 
   3  -2  10        2.26        8.62     12.10 o 
   4  -2  10        2.85      -17.03     17.03 o 
   5  -2  10      442.88      440.13     25.32 o 
   6  -2  10      226.16      215.99     15.75 o 
   7  -2  10      111.00      135.28     46.24 o 
   8  -2  10       32.14       51.52     14.33 o 
   9  -2  10       63.21       60.72     40.71 o 
  -5  -1  10        7.61       -0.99     19.07 o 
  -4  -1  10       84.00       64.44     15.05 o 
  -3  -1  10      248.61      267.44     11.36 o 
  -2  -1  10      117.87      119.02     13.08 o 
  -1  -1  10      257.57      227.37     10.57 o 
   0  -1  10      428.58      456.09     32.45 o 
   1  -1  10      607.47      759.21     60.12 o 
   2  -1  10      266.81      269.00      9.43 o 
   3  -1  10       83.90       55.81     12.09 o 
   4  -1  10       18.09        8.70     17.00 o 
   5  -1  10      210.23      240.78     14.40 o 
   6  -1  10      145.08      155.23     17.32 o 
   7  -1  10      130.39      141.58     17.69 o 
   8  -1  10       98.19       79.18     18.57 o 
   9  -1  10       81.01       55.99     22.51 o 
  10  -1  10       63.60       40.93     17.92 o 
  -5   0  10       37.40       47.18     15.80 o 
  -4   0  10       35.47       12.16     16.77 o 
  -3   0  10      175.25      149.05     27.00 o 
  -2   0  10      199.98      205.73     13.66 o 
  -1   0  10      333.01      446.66     13.82 o 
   0   0  10      128.61      134.08     13.22 o 
   1   0  10      456.72      437.18     28.70 o 
   2   0  10     1031.07     1066.14    131.69 o 
   3   0  10      219.99      255.22     15.17 o 
   4   0  10       15.95       33.26     18.20 o 
   5   0  10       79.55       73.19     15.88 o 
   6   0  10      306.74      344.06     26.73 o 
   7   0  10      108.73      125.86     21.29 o 
   8   0  10      129.90      120.44     17.84 o 
   9   0  10       46.32       26.08     15.85 o 
  10   0  10       51.19       25.17     34.61 o 
  -5   1  10       19.86       17.65     13.49 o 
  -4   1  10       99.54       95.00     12.58 o 
  -3   1  10      162.37      209.20     20.66 o 
  -2   1  10       84.34      105.21     13.41 o 
  -1   1  10      212.53      214.13     43.43 o 
   0   1  10      512.55      469.26     30.39 o 
   1   1  10      233.75      251.72     14.82 o 
   2   1  10      548.66      680.39     69.59 o 
   3   1  10      443.07      510.94     33.58 o 
   4   1  10       94.82       85.09     20.17 o 
   5   1  10      240.57      278.70     13.08 o 
   6   1  10      275.15      319.22     40.99 o 
   7   1  10       95.43       93.14     17.54 o 
   8   1  10       37.18       18.18     16.70 o 
   9   1  10      106.61       74.12     13.38 o 
  10   1  10       68.89       98.16     20.53 o 
  11   1  10       58.33       27.75     25.69 o 
  -5   2  10       83.91       77.80     11.24 o 
  -4   2  10       72.92       93.05     24.27 o 
  -3   2  10      232.26      199.18     38.50 o 
  -2   2  10      125.49       95.62     11.01 o 
  -1   2  10      112.65      121.10     11.56 o 
   0   2  10      343.76      460.54     27.95 o 
   1   2  10      208.94      218.71     15.29 o 
   2   2  10      495.91      464.62     27.01 o 
   3   2  10      743.19      899.54     81.69 o 
   4   2  10      321.45      336.21     17.11 o 
   5   2  10       43.83       47.52     15.78 o 
   6   2  10      248.05      205.98     24.67 o 
   7   2  10      251.73      248.11     28.89 o 
   8   2  10       74.56      125.40     41.55 o 
   9   2  10       45.69       20.03     17.49 o 
  10   2  10       74.80       86.83     12.63 o 
  11   2  10       74.30       52.25     13.07 o 
  -5   3  10       79.04       66.80     11.59 o 
  -4   3  10       51.00       55.64     25.75 o 
  -3   3  10       88.92      114.09     13.79 o 
  -2   3  10      268.03      320.02     12.91 o 
  -1   3  10      233.62      276.78     11.97 o 
   0   3  10      397.08      324.86      9.95 o 
   1   3  10      257.44      264.09     12.01 o 
   2   3  10      181.37      234.03     35.74 o 
   3   3  10      405.38      459.67     31.14 o 
   4   3  10      577.75      543.69     74.47 o 
   5   3  10      307.52      259.74     31.80 o 
   6   3  10       93.60      127.33     23.82 o 
   7   3  10       79.12       98.99     25.32 o 
   8   3  10      157.61      146.90     24.10 o 
   9   3  10      207.56      187.73     14.04 o 
  10   3  10       83.71       76.08     15.54 o 
  11   3  10       48.91       37.30     12.57 o 
  -5   4  10       88.29       76.46     18.06 o 
  -4   4  10      112.71       88.75     14.17 o 
  -3   4  10       77.22       78.92     12.17 o 
  -2   4  10       83.17       54.15      9.08 o 
  -1   4  10      311.17      306.06      9.85 o 
   0   4  10      594.68      676.63     14.91 o 
   1   4  10      464.36      490.01     50.84 o 
   2   4  10       66.31       69.79     10.41 o 
   3   4  10      498.10      518.84     76.44 o 
   4   4  10      316.23      338.20     18.20 o 
   5   4  10      246.47      280.84     35.92 o 
   6   4  10       91.35      119.44     34.23 o 
   7   4  10      285.27      289.46     16.43 o 
   8   4  10      103.64       97.71     14.04 o 
   9   4  10      180.98      181.87     19.04 o 
  10   4  10       85.79      114.52     15.75 o 
  11   4  10       20.14       37.01     15.80 o 
  -5   5  10      225.69      247.59     31.71 o 
  -4   5  10       43.49       30.44     10.11 o 
  -3   5  10      110.41      104.31      9.45 o 
  -2   5  10       31.11       34.95      9.92 o 
  -1   5  10      215.41      254.46     13.60 o 
   0   5  10      468.46      412.07     25.14 o 
   1   5  10     1338.62     1200.82     68.38 o 
   2   5  10      267.73      325.92     10.32 o 
   3   5  10        1.54        5.93      8.29 o 
   4   5  10      282.25      345.94     21.85 o 
   5   5  10      440.66      396.22     16.83 o 
   6   5  10      339.42      358.13     38.83 o 
   7   5  10      172.10      174.69     16.26 o 
   8   5  10      118.52      125.69     14.06 o 
   9   5  10        2.03       -0.92     17.46 o 
  10   5  10      121.24       99.49     15.95 o 
  11   5  10      130.59      103.96     19.67 o 
  -5   6  10       56.11       32.31     17.61 o 
  -4   6  10      104.87       94.61     10.88 o 
  -3   6  10       71.67       84.79     11.92 o 
  -2   6  10      134.22      130.72     15.29 o 
  -1   6  10      226.09      205.04      9.26 o 
   0   6  10      404.72      397.96     32.45 o 
   1   6  10      162.36      193.32     26.92 o 
   2   6  10      552.93      603.73     21.95 o 
   3   6  10      170.39      168.12      8.82 o 
   4   6  10      490.34      513.67     38.17 o 
   5   6  10      461.56      519.45     27.20 o 
   6   6  10      175.67      187.64     12.79 o 
   7   6  10       17.87       21.47     16.67 o 
   8   6  10      131.42      128.37     14.06 o 
   9   6  10       96.04      125.37     17.32 o 
  10   6  10       64.72       60.31     16.38 o 
  11   6  10       53.45       21.76     16.05 o 
  -4   7  10       77.59       62.15     13.69 o 
  -3   7  10       67.94       34.82     12.69 o 
  -2   7  10      276.68      295.03     10.47 o 
  -1   7  10      101.75      120.06      9.46 o 
   0   7  10      170.12      171.18      9.96 o 
   1   7  10      121.85      105.06     10.86 o 
   2   7  10      398.30      393.91     48.49 o 
   3   7  10      458.55      541.49     12.29 o 
   4   7  10      481.32      583.38     23.17 o 
   5   7  10      544.13      550.04     13.84 o 
   6   7  10       58.92       25.68     19.04 o 
   7   7  10       54.18       51.65     17.58 o 
   8   7  10       77.50      106.69     18.66 o 
   9   7  10      132.57      114.46     13.41 o 
  10   7  10       57.94       65.12     13.10 o 
  11   7  10       58.17       48.00     14.59 o 
  -4   8  10      138.95      129.13     12.58 o 
  -3   8  10       82.62      103.77     13.68 o 
  -2   8  10       26.82       23.54     12.48 o 
  -1   8  10      205.14      188.58     14.67 o 
   0   8  10      114.18      106.00      9.36 o 
   1   8  10      124.38      157.08     46.33 o 
   2   8  10      250.71      304.66     14.54 o 
   3   8  10      383.67      405.78     11.76 o 
   4   8  10      377.14      317.48     16.48 o 
   5   8  10      559.46      532.92     26.64 o 
   6   8  10      194.86      234.94     19.32 o 
   7   8  10       13.07        3.59     17.88 o 
   8   8  10       89.64       74.10     13.98 o 
   9   8  10      129.06      133.29     13.23 o 
  10   8  10       67.59       33.90     13.14 o 
  11   8  10       47.78       57.95     19.28 o 
  -3   9  10      114.50      104.16     16.24 o 
  -2   9  10       12.74       23.75     13.52 o 
  -1   9  10       83.80       95.57     11.83 o 
   0   9  10      244.69      262.08     15.44 o 
   1   9  10       73.73       84.07     11.86 o 
   2   9  10      167.53      137.12     12.74 o 
   3   9  10      363.94      374.98     14.44 o 
   4   9  10      184.26      234.17     18.77 o 
   5   9  10      307.44      323.52     18.96 o 
   6   9  10      253.58      244.55     32.45 o 
   7   9  10       99.15       82.58     26.17 o 
   8   9  10       66.41       71.78     17.33 o 
   9   9  10      153.21      190.70     23.28 o 
  10   9  10       39.00       28.47     16.32 o 
  -3  10  10      108.10       90.02     15.16 o 
  -2  10  10       62.13       76.18     13.56 o 
  -1  10  10       50.04       57.22     13.98 o 
   0  10  10      230.66      213.26     11.28 o 
   1  10  10      134.83      161.62     12.25 o 
   2  10  10       21.13       12.52     10.40 o 
   3  10  10      217.86      251.99     29.92 o 
   4  10  10      253.88      243.89     18.79 o 
   5  10  10      258.88      210.15     13.88 o 
   6  10  10      133.94      117.88     17.95 o 
   7  10  10      111.23      107.70     16.58 o 
   8  10  10       67.97       69.00     16.53 o 
   9  10  10      109.62       97.42     16.79 o 
  10  10  10      114.96      101.64     14.70 o 
  -2  11  10       59.12       47.01     14.95 o 
  -1  11  10       71.52       57.27     15.62 o 
   0  11  10      101.05      108.81     14.09 o 
   1  11  10      127.20      127.84     11.69 o 
   2  11  10       86.40      104.74     14.12 o 
   3  11  10      149.19      124.84      9.73 o 
   4  11  10      157.69      161.17     17.40 o 
   5  11  10      119.26      128.48     20.73 o 
   6  11  10      205.16      170.26     20.22 o 
   7  11  10       49.38       53.44     17.22 o 
   8  11  10      122.72      130.97     13.23 o 
   9  11  10       60.93       37.45     18.13 o 
   0  12  10       92.22       79.54     16.38 o 
   1  12  10      111.18      104.99     10.91 o 
   2  12  10       95.50      101.70     13.57 o 
   3  12  10      122.68      157.22     19.58 o 
   4  12  10      186.23      204.80     20.44 o 
   5  12  10       54.08       26.99     19.90 o 
   6  12  10      134.17       98.09     18.70 o 
   7  12  10      187.09      158.45     20.69 o 
   8  12  10       31.28       27.21     20.11 o 
   2  13  10       72.16       80.46     12.55 o 
   3  13  10      146.77      128.59     36.14 o 
   4  13  10      216.58      145.94     17.82 o 
   5  13  10      149.95      138.44     24.39 o 
   6  13  10       12.63        2.25     23.26 o 
   1  -5  11      127.53      138.81     38.27 o 
   2  -5  11       65.05       68.20     24.72 o 
   3  -5  11       57.63       29.55     24.65 o 
   4  -5  11       64.47       56.75     19.73 o 
  -1  -4  11      227.11      246.39     23.35 o 
   0  -4  11       17.48        7.95     17.10 o 
   1  -4  11       31.05       10.72     28.33 o 
   2  -4  11      124.89      149.05     22.35 o 
   3  -4  11      176.31      148.69     22.89 o 
   4  -4  11      102.58      106.62     18.77 o 
   5  -4  11       52.36       64.04     29.92 o 
   6  -4  11       43.79       42.25     20.54 o 
  -2  -3  11      147.27      156.54     17.03 o 
  -1  -3  11      242.91      213.75     25.14 o 
   0  -3  11      117.50       91.23     15.57 o 
   1  -3  11       77.61       89.15     21.85 o 
   2  -3  11      119.12      120.22     23.30 o 
   3  -3  11      212.22      192.09     25.79 o 
   4  -3  11      187.51      196.29     17.28 o 
   5  -3  11       15.43       -0.48     18.74 o 
   6  -3  11       55.88       90.27     22.42 o 
   7  -3  11       29.57        1.64     46.15 o 
  -3  -2  11        1.95        7.34     14.85 o 
  -2  -2  11      121.70      110.90     20.26 o 
  -1  -2  11      218.03      280.29     30.20 o 
   0  -2  11      218.72      266.50     34.61 o 
   1  -2  11      223.21      225.68     28.70 o 
   2  -2  11      254.47      232.39     15.54 o 
   3  -2  11      127.05      110.43     12.44 o 
   4  -2  11      121.65      120.35     32.08 o 
   5  -2  11       88.62       78.45     13.05 o 
   6  -2  11       19.88       47.75     17.09 o 
   7  -2  11      125.87      127.31     19.20 o 
   8  -2  11       51.52       66.66     21.27 o 
  -3  -1  11       73.80       82.04     30.98 o 
  -2  -1  11        3.51       18.21     14.67 o 
  -1  -1  11      143.19      156.52     24.48 o 
   0  -1  11      195.32      159.43     10.88 o 
   1  -1  11      354.37      393.57     25.89 o 
   2  -1  11      385.59      472.46     22.23 o 
   3  -1  11      343.08      355.33     26.26 o 
   4  -1  11       52.87       51.26     28.89 o 
   5  -1  11       53.27       72.71     34.61 o 
   6  -1  11      124.93      125.22     17.63 o 
   7  -1  11      136.97      131.18     14.79 o 
   8  -1  11       32.54       21.81     18.65 o 
   9  -1  11       23.36       29.34     18.80 o 
  -4   0  11        9.89        3.64     12.40 o 
  -3   0  11      115.25      116.47     10.56 o 
  -2   0  11      159.84      119.17     11.84 o 
  -1   0  11      143.87      137.64     13.20 o 
   0   0  11       64.41       79.96      9.51 o 
   1   0  11      199.19      246.15     26.26 o 
   2   0  11      270.47      258.34     43.24 o 
   3   0  11      425.27      400.93     18.32 o 
   4   0  11      446.36      450.00     17.82 o 
   5   0  11      102.45      105.02     14.44 o 
   6   0  11       19.46       -0.23     17.54 o 
   7   0  11       77.64       76.76     16.96 o 
   8   0  11      207.99      209.01     20.08 o 
   9   0  11       19.25       17.27     19.42 o 
  10   0  11       24.74       67.24     59.00 o 
  -4   1  11       82.51       86.77     17.53 o 
  -3   1  11       83.83      101.10     29.53 o 
  -2   1  11      235.99      255.41     23.26 o 
  -1   1  11      146.37      165.37     13.49 o 
   0   1  11       58.59       53.04     13.51 o 
   1   1  11       37.01       25.38     10.03 o 
   2   1  11      404.65      496.71     36.67 o 
   3   1  11      452.42      565.12     13.22 o 
   4   1  11      348.50      316.14     16.31 o 
   5   1  11      201.80      227.65     18.19 o 
   6   1  11      104.20       99.79     20.07 o 
   7   1  11       75.26       77.98     31.42 o 
   8   1  11      109.35      124.19     15.08 o 
   9   1  11       68.90       29.60     19.69 o 
  10   1  11       13.77       18.00     22.23 o 
  -4   2  11       87.14      109.81     31.37 o 
  -3   2  11       78.26       68.15     16.20 o 
  -2   2  11      113.73      125.85     10.01 o 
  -1   2  11      180.48      154.53     13.46 o 
   0   2  11      145.81      154.50     13.60 o 
   1   2  11      226.83      285.25     10.78 o 
   2   2  11      188.34      210.88     20.45 o 
   3   2  11      229.37      234.47     11.33 o 
   4   2  11      321.45      297.46     14.86 o 
   5   2  11      223.67      252.72     16.09 o 
   6   2  11      290.19      314.32     33.30 o 
   7   2  11       57.41       45.30     17.64 o 
   8   2  11       88.71       79.42     13.27 o 
   9   2  11       77.43       65.52     15.10 o 
  10   2  11       35.93       48.50     21.85 o 
  11   2  11       25.84       20.43     12.84 o 
  -4   3  11       99.80      112.77     21.27 o 
  -3   3  11       67.86       54.09     21.96 o 
  -2   3  11      171.05      151.05     22.01 o 
  -1   3  11      154.53      182.51     25.70 o 
   0   3  11      129.17      156.02     15.38 o 
   1   3  11      192.01      161.21     18.66 o 
   2   3  11      382.24      364.81      9.65 o 
   3   3  11      267.68      291.09     20.07 o 
   4   3  11      362.68      360.06     13.36 o 
   5   3  11      152.29      121.37     19.04 o 
   6   3  11      113.09      109.48     18.23 o 
   7   3  11      136.72      126.68     12.39 o 
   8   3  11      102.40       67.26     42.96 o 
   9   3  11      129.00      116.52     13.96 o 
  10   3  11       54.88       56.25     24.20 o 
  11   3  11       39.85        5.80     14.32 o 
  -4   4  11      181.93      174.04     19.73 o 
  -3   4  11       29.84       55.70     13.04 o 
  -2   4  11       87.63      109.02      9.46 o 
  -1   4  11      134.11      120.89     13.39 o 
   0   4  11      198.87      218.69     13.15 o 
   1   4  11      282.52      321.60     15.10 o 
   2   4  11      511.11      529.33     61.25 o 
   3   4  11      328.47      316.05     21.01 o 
   4   4  11       89.12       80.20     12.19 o 
   5   4  11      250.79      248.37     16.69 o 
   6   4  11      159.39      192.64     17.28 o 
   7   4  11      153.36      151.10     17.72 o 
   8   4  11       32.20       38.66     13.30 o 
   9   4  11      282.49      241.15     18.88 o 
  10   4  11       62.36       27.28     19.31 o 
  11   4  11        9.16        2.51     16.82 o 
  -4   5  11      149.32      120.87     24.07 o 
  -3   5  11      134.43      135.99     20.78 o 
  -2   5  11       30.21       20.96      9.31 o 
  -1   5  11       77.26      109.46     13.13 o 
   0   5  11       90.13      114.73     12.87 o 
   1   5  11      760.23      868.52     58.15 o 
   2   5  11      262.43      264.99     25.70 o 
   3   5  11      319.46      324.37      9.50 o 
   4   5  11      110.67      157.91      8.82 o 
   5   5  11      138.51      155.74     36.86 o 
   6   5  11      323.63      333.44     33.48 o 
   7   5  11      351.23      325.35     14.38 o 
   8   5  11       50.17       62.60     17.71 o 
   9   5  11        1.01        6.54     17.54 o 
  10   5  11      147.24      137.11     15.10 o 
  11   5  11       43.85       70.86     17.79 o 
  -4   6  11       95.36       74.49     14.45 o 
  -3   6  11      109.20       92.13     13.73 o 
  -2   6  11       81.36      123.53     27.57 o 
  -1   6  11      145.64      169.75     15.57 o 
   0   6  11       28.09       21.92     26.17 o 
   1   6  11      232.93      251.17     13.25 o 
   2   6  11      676.73      769.18     53.74 o 
   3   6  11      144.79      178.58      9.04 o 
   4   6  11      159.36      151.59     11.10 o 
   5   6  11      191.60      177.84     15.57 o 
   6   6  11      515.50      564.65     46.99 o 
   7   6  11      252.10      254.63     14.08 o 
   8   6  11       60.56       31.92     17.46 o 
   9   6  11        0.27      -12.38     24.20 o 
  10   6  11       60.64       38.35     13.15 o 
  11   6  11       89.21       66.82     23.40 o 
  -4   7  11       23.03       64.72     12.31 o 
  -3   7  11      149.73      133.38     25.82 o 
  -2   7  11      224.22      201.63     22.33 o 
  -1   7  11      131.24      107.41      9.58 o 
   0   7  11       85.33      123.16     12.89 o 
   1   7  11       10.09       16.52     12.55 o 
   2   7  11      236.56      255.01     10.72 o 
   3   7  11      263.62      292.06     37.89 o 
   4   7  11      471.78      536.67     18.95 o 
   5   7  11      217.52      281.06     26.54 o 
   6   7  11      214.33      212.60     14.08 o 
   7   7  11      308.55      280.47     18.14 o 
   8   7  11       75.02       86.16     16.98 o 
   9   7  11       19.71      -10.21     20.63 o 
  10   7  11       33.18       22.95     15.83 o 
  11   7  11       86.20       80.90     14.08 o 
  -3   8  11       55.79       58.56     20.44 o 
  -2   8  11      184.12      156.54     17.53 o 
  -1   8  11      155.31      184.22     10.82 o 
   0   8  11       30.82       46.69     11.93 o 
   1   8  11       83.31       70.15     29.17 o 
   2   8  11      187.25      217.57     12.94 o 
   3   8  11      185.06      245.54     20.07 o 
   4   8  11      157.92      166.20     21.29 o 
   5   8  11      312.61      283.45     24.95 o 
   6   8  11      158.36      149.97     27.11 o 
   7   8  11      251.81      286.22     17.92 o 
   8   8  11      183.82      188.43     13.60 o 
   9   8  11       25.05       26.11     14.35 o 
  10   8  11       33.82       37.48     13.36 o 
  -2   9  11       70.84       66.53     10.89 o 
  -1   9  11      113.34       74.34     14.31 o 
   0   9  11       76.50       52.35     11.00 o 
   1   9  11      103.50      131.38     17.22 o 
   2   9  11      265.15      283.40     12.01 o 
   3   9  11      111.33      108.04      9.75 o 
   4   9  11       39.21       32.78     26.64 o 
   5   9  11      166.87      178.41     13.89 o 
   6   9  11      236.98      229.19     32.08 o 
   7   9  11      187.88      173.51     13.06 o 
   8   9  11      195.67      198.12     20.38 o 
   9   9  11       72.54       69.02     18.44 o 
  10   9  11        6.34       17.85     14.22 o 
  -2  10  11       75.85       61.46     11.97 o 
  -1  10  11      138.65      136.20     15.12 o 
   0  10  11      103.21       94.77     16.68 o 
   1  10  11       75.80       67.55     13.66 o 
   2  10  11      106.60       90.21     11.35 o 
   3  10  11      160.76      184.54     15.57 o 
   4  10  11       89.72       97.18     17.51 o 
   5  10  11      102.59       91.21     17.50 o 
   6  10  11      160.97      130.41     17.79 o 
   7  10  11      121.67      116.35     31.61 o 
   8  10  11       96.94      101.02     14.28 o 
   9  10  11      119.43      131.74     15.52 o 
  -1  11  11      193.05      154.92     12.48 o 
   0  11  11       94.14       91.41     12.58 o 
   1  11  11       59.53       74.02     13.87 o 
   2  11  11       67.59       68.88     11.53 o 
   3  11  11       62.81       89.88     22.70 o 
   4  11  11      126.80       99.54     19.14 o 
   5  11  11      196.78      145.65     20.40 o 
   6  11  11      151.24      149.98     34.14 o 
   7  11  11       35.45       29.88     19.11 o 
   8  11  11       85.16       83.06     15.08 o 
   9  11  11       83.54       42.86     26.07 o 
   1  12  11       54.46       46.17     15.53 o 
   2  12  11       80.17       71.29     15.48 o 
   3  12  11       36.13       28.49     10.38 o 
   4  12  11       63.83       63.21     15.66 o 
   5  12  11      103.97      105.74     14.44 o 
   6  12  11      322.70      290.89     43.52 o 
   7  12  11      117.29       81.95     15.72 o 
   4  13  11       64.28       12.22     21.62 o 
   5  13  11      130.00       72.22     16.88 o 
   0  -3  12      104.89       82.43     16.90 o 
   1  -3  12       91.43       96.09     30.30 o 
   2  -3  12       94.44       61.36     21.77 o 
   3  -3  12      117.14      131.99     41.46 o 
   4  -3  12      197.78      181.19     21.53 o 
   5  -3  12       90.98       42.04     54.87 o 
   6  -3  12       24.73       19.64     15.85 o 
  -1  -2  12       17.33       11.82     14.80 o 
   0  -2  12      158.31      202.61     18.48 o 
   1  -2  12      161.19      188.85     15.40 o 
   2  -2  12      121.59       98.57     23.82 o 
   3  -2  12       65.23       46.42     19.09 o 
   4  -2  12      332.03      288.35     38.27 o 
   5  -2  12      200.90      215.08     18.91 o 
   6  -2  12        7.95       14.73     18.35 o 
   7  -2  12       16.53       33.08     20.56 o 
  -2  -1  12        9.97       32.13     12.32 o 
  -1  -1  12       73.24       81.69     27.86 o 
   0  -1  12      118.11       95.06     27.20 o 
   1  -1  12      240.35      217.78     33.30 o 
   2  -1  12      145.62      164.71     15.08 o 
   3  -1  12       82.52       81.47     18.79 o 
   4  -1  12       29.05       23.45     18.59 o 
   5  -1  12      438.94      385.38     20.48 o 
   6  -1  12      218.13      223.11     19.40 o 
   7  -1  12       27.81       46.48     29.26 o 
   8  -1  12        6.36       42.08     18.24 o 
  -2   0  12       30.57       34.87     29.64 o 
  -1   0  12       49.53       18.06     13.15 o 
   0   0  12      119.96      131.52     15.42 o 
   1   0  12      184.85      243.61     14.26 o 
   2   0  12       54.81       63.66     12.47 o 
   3   0  12      136.89      104.36     16.88 o 
   4   0  12      145.30      145.04     47.93 o 
   5   0  12      242.27      229.16     42.58 o 
   6   0  12      235.37      270.31     19.34 o 
   7   0  12       73.50       29.45     13.60 o 
   8   0  12       27.93       25.56     29.17 o 
   9   0  12       25.13       55.71     18.03 o 
  -3   1  12      133.06      102.00     15.66 o 
  -2   1  12      132.59      115.67     16.98 o 
  -1   1  12      103.59      116.54     15.15 o 
   0   1  12      124.56      186.48     47.08 o 
   1   1  12       48.03       56.44     20.63 o 
   2   1  12      151.25      113.09      9.19 o 
   3   1  12      137.05      139.25     16.04 o 
   4   1  12      182.38      213.05     17.95 o 
   5   1  12      153.35      150.62     24.76 o 
   6   1  12      225.56      211.05     13.70 o 
   7   1  12      109.09       90.55     18.93 o 
   8   1  12       73.80       75.08     13.66 o 
   9   1  12       42.64       30.30     25.23 o 
  -3   2  12      233.36      231.15     18.71 o 
  -2   2  12      147.49      135.35     13.34 o 
  -1   2  12       26.28       14.22     11.14 o 
   0   2  12      168.10      130.54     12.93 o 
   1   2  12      132.02      141.14     61.72 o 
   2   2  12       73.50       87.19     10.50 o 
   3   2  12      282.61      324.62     22.23 o 
   4   2  12      161.51      127.33     14.35 o 
   5   2  12      143.06      166.30     21.85 o 
   6   2  12      192.93      224.61     34.70 o 
   7   2  12      118.81      129.87     40.24 o 
   8   2  12       67.80       50.60     21.95 o 
   9   2  12       49.93       30.36     33.02 o 
  10   2  12       49.89       52.61     31.89 o 
  -3   3  12      172.23      154.21     24.58 o 
  -2   3  12      201.32      194.14     14.13 o 
  -1   3  12       38.81       26.76     11.07 o 
   0   3  12       98.20      131.30     13.22 o 
   1   3  12      178.51      235.42     13.66 o 
   2   3  12       86.45       75.93     19.79 o 
   3   3  12      313.98      291.83     29.08 o 
   4   3  12      432.24      468.77     62.37 o 
   5   3  12       67.76       67.54     13.49 o 
   6   3  12       80.65       95.63     42.30 o 
   7   3  12      130.55      131.41     17.37 o 
   8   3  12      115.60       96.07     26.64 o 
   9   3  12       60.05       53.14     14.33 o 
  10   3  12       51.03       42.33     48.02 o 
  -3   4  12       83.22      106.51     17.90 o 
  -2   4  12      282.67      293.62     10.89 o 
  -1   4  12      140.21      167.45     14.78 o 
   0   4  12       54.22       40.99     30.01 o 
   1   4  12       87.65       77.92     10.80 o 
   2   4  12       96.75      158.76     15.48 o 
   3   4  12      236.44      263.52     13.19 o 
   4   4  12      587.35      646.37     61.72 o 
   5   4  12      246.69      198.12     19.13 o 
   6   4  12       34.85       28.89     33.02 o 
   7   4  12       45.85       32.27     15.53 o 
   8   4  12      122.48      138.33     39.49 o 
   9   4  12      178.76      151.59     41.27 o 
  10   4  12       35.11       61.71     24.76 o 
  -3   5  12       50.61       45.39     11.61 o 
  -2   5  12       66.74       63.77     16.49 o 
  -1   5  12      127.44      115.77     19.80 o 
   0   5  12      190.11      217.12     13.49 o 
   1   5  12      229.00      288.07     17.73 o 
   2   5  12       21.28       30.91     14.35 o 
   3   5  12      151.14      136.02     14.54 o 
   4   5  12      292.52      307.18     18.66 o 
   5   5  12      314.88      328.11     15.65 o 
   6   5  12      120.86      123.82     13.12 o 
   7   5  12      167.27      152.06     18.57 o 
   8   5  12       89.48       57.00     16.77 o 
   9   5  12       87.15       91.96     20.54 o 
  10   5  12       64.94       31.84     21.20 o 
  -3   6  12       39.92       27.92     13.85 o 
  -2   6  12       77.59       84.73     15.06 o 
  -1   6  12       83.80       83.86     14.28 o 
   0   6  12      106.03      115.74     12.81 o 
   1   6  12      319.17      300.24     15.66 o 
   2   6  12      191.16      199.58     11.07 o 
   3   6  12        3.36       16.30     29.08 o 
   4   6  12      120.95      139.57     11.07 o 
   5   6  12      267.85      263.89     17.91 o 
   6   6  12      297.75      259.88     18.55 o 
   7   6  12      221.85      210.86     23.45 o 
   8   6  12      205.65      213.13     18.10 o 
   9   6  12       12.82       10.90     18.85 o 
  10   6  12       16.54        3.21     16.70 o 
  -2   7  12       70.94       59.51     16.39 o 
  -1   7  12      100.40       83.96     15.63 o 
   0   7  12      126.39      132.34     16.69 o 
   1   7  12       57.04       60.13     13.13 o 
   2   7  12      172.56      190.82     10.85 o 
   3   7  12      140.69      125.55     12.69 o 
   4   7  12      110.45      103.94     23.92 o 
   5   7  12      116.71      141.58     17.95 o 
   6   7  12      196.95      172.54     29.45 o 
   7   7  12      154.12      160.39     17.15 o 
   8   7  12      177.65      180.16     19.01 o 
   9   7  12      139.06      117.70     19.86 o 
  10   7  12       27.33       17.28     21.22 o 
  -2   8  12      132.60       86.78     15.69 o 
  -1   8  12      141.87      157.66     10.98 o 
   0   8  12       71.38       87.20     23.47 o 
   1   8  12       48.15       76.75     13.58 o 
   2   8  12       41.47       35.75     18.38 o 
   3   8  12      268.43      260.87     31.51 o 
   4   8  12      235.65      252.12     12.75 o 
   5   8  12      116.30      117.94     13.27 o 
   6   8  12       12.99       -0.86     16.86 o 
   7   8  12      108.97       82.66     17.97 o 
   8   8  12      188.13      171.15     20.63 o 
   9   8  12      206.83      190.29     14.76 o 
  10   8  12       67.16       65.08     14.23 o 
  -1   9  12       97.69       94.00     15.58 o 
   0   9  12      131.25      140.42     17.09 o 
   1   9  12      106.98      124.44     13.91 o 
   2   9  12       83.18       89.71     12.17 o 
   3   9  12      125.45      147.84      9.50 o 
   4   9  12      139.84      154.90     12.07 o 
   5   9  12       99.13       73.28     14.44 o 
   6   9  12       65.70       34.27     27.95 o 
   7   9  12       59.30       79.64     19.25 o 
   8   9  12      131.09       94.80     14.58 o 
   9   9  12      128.65       86.27     36.02 o 
  -1  10  12       46.99       45.92     12.59 o 
   0  10  12      239.58      247.05     30.51 o 
   1  10  12      184.06      246.00     35.70 o 
   2  10  12       38.75       32.18      9.56 o 
   3  10  12       86.64       45.01     11.83 o 
   4  10  12       81.65      108.05     15.85 o 
   5  10  12       92.27       93.12     14.64 o 
   6  10  12      110.97       81.38     26.92 o 
   7  10  12       88.14       88.86     18.69 o 
   8  10  12       70.07       57.98     19.93 o 
   9  10  12       94.74       84.08     14.54 o 
   1  11  12      261.21      255.53     13.08 o 
   2  11  12       42.33       34.26     15.45 o 
   3  11  12       35.79       33.94     10.69 o 
   4  11  12       92.17       47.22     18.44 o 
   5  11  12       74.04       55.80     30.01 o 
   6  11  12       91.15       58.22     18.23 o 
   7  11  12      108.48       97.37     21.42 o 
   8  11  12      102.47       95.65     15.63 o 
   2  12  12      127.44      111.55     12.87 o 
   3  12  12       14.94      -10.17     11.99 o 
   4  12  12       44.49       11.02     21.27 o 
   5  12  12       38.78       14.74     16.02 o 
   6  12  12      174.63      132.06     29.54 o 
   2  -2  13       67.65       42.87     38.27 o 
   3  -2  13      105.58      134.94     24.94 o 
   4  -2  13      199.19      143.01     26.26 o 
   5  -2  13       42.60        9.00     32.45 o 
   0  -1  13       59.74       95.48     19.51 o 
   1  -1  13       77.24       89.81     13.23 o 
   2  -1  13      114.58      104.16     13.40 o 
   3  -1  13       41.02       27.51     17.15 o 
   4  -1  13       41.49       68.74     18.62 o 
   5  -1  13      174.77      153.40     16.51 o 
   6  -1  13       69.50       27.33     54.12 o 
   7  -1  13      134.11       96.79     24.01 o 
  -1   0  13       83.65       66.55     12.93 o 
   0   0  13      114.68      107.52     17.46 o 
   1   0  13      108.08      130.58     14.93 o 
   2   0  13      103.65      118.42     24.48 o 
   3   0  13       76.83      108.24     35.92 o 
   4   0  13        8.16       -0.84     28.98 o 
   5   0  13       79.57       66.95     21.67 o 
   6   0  13      190.47      195.27     18.89 o 
   7   0  13      166.30      174.15     21.70 o 
   8   0  13       64.75       52.34     15.49 o 
  -1   1  13      167.49      152.88     22.14 o 
   0   1  13       45.32       45.97     15.48 o 
   1   1  13       37.35       38.18     11.52 o 
   2   1  13      128.83      131.55     13.83 o 
   3   1  13       98.44       79.95     12.18 o 
   4   1  13      104.31      142.93     19.54 o 
   5   1  13       78.71       88.46     40.71 o 
   6   1  13       91.14       88.75     36.49 o 
   7   1  13       74.21       38.21     19.23 o 
   8   1  13      164.83      222.33     21.57 o 
  -2   2  13      126.39      103.97     21.50 o 
  -1   2  13      223.40      256.17     13.18 o 
   0   2  13      155.03      167.70     28.61 o 
   1   2  13       11.22        7.07     22.60 o 
   2   2  13      108.21       96.80     12.17 o 
   3   2  13      170.77      198.14     14.36 o 
   4   2  13       76.70       60.74     17.90 o 
   5   2  13      124.50       87.16     21.95 o 
   6   2  13      132.08      119.81     27.01 o 
   7   2  13       80.85       69.75     24.95 o 
   8   2  13       67.09       62.70     18.46 o 
   9   2  13       85.97       20.57     20.82 o 
  -2   3  13       91.32       62.29     17.78 o 
  -1   3  13      164.98      170.49     11.52 o 
   0   3  13      202.97      212.43     11.05 o 
   1   3  13       60.83       82.90     15.27 o 
   2   3  13       59.38       71.31     12.29 o 
   3   3  13      139.76      159.81     14.82 o 
   4   3  13      123.13       80.50     17.15 o 
   5   3  13      110.43      117.25     16.98 o 
   6   3  13      192.98      165.65     35.08 o 
   7   3  13       98.70      123.96     19.28 o 
   8   3  13       45.01       10.78     25.89 o 
   9   3  13       72.34       85.78     27.20 o 
  -2   4  13       86.49       48.09     12.30 o 
  -1   4  13      101.21       81.13     21.38 o 
   0   4  13      171.08      205.38     11.72 o 
   1   4  13       99.78       95.28     14.54 o 
   2   4  13       73.30       72.24     11.92 o 
   3   4  13      133.66      128.09      9.86 o 
   4   4  13      145.53      151.19      9.01 o 
   5   4  13      143.15      111.86     22.89 o 
   6   4  13       89.65       81.77     12.91 o 
   7   4  13      107.91      103.00     23.45 o 
   8   4  13       77.31       76.70     16.98 o 
   9   4  13      103.76       99.51     16.51 o 
  10   4  13       61.24       64.04     17.89 o 
  -2   5  13       54.41       45.48     16.03 o 
  -1   5  13      135.08      128.80     13.08 o 
   0   5  13      160.20      184.66     27.29 o 
   1   5  13      107.17      108.00     12.76 o 
   2   5  13       37.36       46.35     20.17 o 
   3   5  13      163.36      158.14     21.67 o 
   4   5  13       91.91       83.00      8.79 o 
   5   5  13      161.81      138.27     21.20 o 
   6   5  13      114.30      120.93     12.16 o 
   7   5  13       96.06      120.40     25.23 o 
   8   5  13       47.12       53.63     14.34 o 
   9   5  13      165.38      139.94     25.89 o 
  10   5  13      125.05       64.57     14.71 o 
  -1   6  13       45.89       44.12     14.99 o 
   0   6  13       93.95       77.04     14.72 o 
   1   6  13      309.06      302.77     15.76 o 
   2   6  13       96.54      108.10     13.15 o 
   3   6  13       16.70       -1.75      9.03 o 
   4   6  13       96.70      109.73     12.17 o 
   5   6  13       78.59       83.96     19.60 o 
   6   6  13      190.11      167.73     22.89 o 
   7   6  13      165.70      119.57     20.54 o 
   8   6  13       99.63       81.37     19.17 o 
   9   6  13        8.34       -8.90     17.17 o 
  10   6  13      127.59       79.12     40.52 o 
  -1   7  13       91.03      103.11     19.65 o 
   0   7  13      103.76      100.50     17.23 o 
   1   7  13       75.02       74.62     21.48 o 
   2   7  13      263.24      261.93     38.55 o 
   3   7  13       14.98       24.20     27.01 o 
   4   7  13       38.84        9.66     26.54 o 
   5   7  13      133.00      103.09     12.91 o 
   6   7  13      198.37      142.97     19.20 o 
   7   7  13       99.16       46.95     19.56 o 
   8   7  13       71.24       55.27     18.82 o 
   9   7  13       27.13       48.12     21.22 o 
  -1   8  13      108.71       58.86     13.94 o 
   0   8  13       82.80       38.95     15.12 o 
   1   8  13       34.66       42.62     14.60 o 
   2   8  13      123.58      138.97     11.14 o 
   3   8  13      164.72      174.21     48.30 o 
   4   8  13       78.51       79.49     18.66 o 
   5   8  13      112.67      120.73     39.39 o 
   6   8  13       42.34       60.46     14.49 o 
   7   8  13       84.98       54.77     19.23 o 
   8   8  13       67.93       38.62     18.55 o 
   9   8  13       76.79       53.74     16.79 o 
   0   9  13       46.80       35.51     15.34 o 
   1   9  13       80.54       73.37     14.95 o 
   2   9  13      149.20      168.70     13.51 o 
   3   9  13      181.99      202.18     10.50 o 
   4   9  13       49.11       71.12     13.65 o 
   5   9  13       92.42       84.24     18.91 o 
   6   9  13       53.59       57.18     18.74 o 
   7   9  13       30.36      -17.86     29.64 o 
   8   9  13      101.99      146.95     22.40 o 
   9   9  13       79.04       50.45     22.04 o 
   1  10  13       58.20       65.24     12.46 o 
   2  10  13      190.81      184.48     21.38 o 
   3  10  13      228.24      229.99     21.10 o 
   4  10  13       40.26        5.82     26.36 o 
   5  10  13       32.66       22.53     25.04 o 
   6  10  13       66.73       39.51     19.33 o 
   7  10  13       41.41       30.51     16.13 o 
   8  10  13       75.95       70.08     21.43 o 
   2  11  13       67.80       59.08     18.01 o 
   3  11  13      193.27      173.39     23.64 o 
   4  11  13       92.59       85.51     20.74 o 
   5  11  13       33.86       36.57     16.22 o 
   6  11  13       45.24       57.58     46.24 o 
   7  11  13       48.47       57.24     15.12 o 
   3   0  14       40.65       37.41     20.28 o 
   4   0  14        4.67        9.38     20.16 o 
   5   0  14       67.22       43.78     62.00 o 
   1   1  14      180.31      149.97     17.53 o 
   2   1  14       87.57       70.83     21.10 o 
   3   1  14       41.60       22.14     16.57 o 
   4   1  14       57.45       35.34     24.48 o 
   5   1  14       29.75      -23.26     27.48 o 
   6   1  14       78.87      118.29     38.46 o 
   7   1  14       76.95       52.47     40.61 o 
   0   2  14      106.46      109.36     14.44 o 
   1   2  14       71.62       89.25     25.23 o 
   2   2  14      121.33      149.35     21.20 o 
   3   2  14       69.79       56.57     13.61 o 
   4   2  14       88.77       40.77     16.71 o 
   5   2  14       64.59       57.75     20.07 o 
   6   2  14       54.29       69.48     20.20 o 
   7   2  14       57.93       30.77     21.16 o 
   0   3  14       77.74       54.55     28.33 o 
   1   3  14      169.39      220.69     18.57 o 
   2   3  14      105.32      115.97     26.45 o 
   3   3  14       93.32      157.09     51.21 o 
   4   3  14       64.30       39.64     18.48 o 
   5   3  14       45.56       14.72     14.46 o 
   6   3  14      102.49       73.04     28.61 o 
   7   3  14       84.12       35.67     16.65 o 
   8   3  14       60.52       40.77     29.26 o 
   0   4  14       62.18       35.03     23.45 o 
   1   4  14      137.34      177.80     16.33 o 
   2   4  14      133.24      118.45     17.82 o 
   3   4  14       57.89      102.13     23.35 o 
   4   4  14      112.87      106.38     14.63 o 
   5   4  14       50.53       67.55     16.82 o 
   6   4  14       48.41       42.78     18.74 o 
   7   4  14      107.07       70.04     63.40 o 
   8   4  14       69.80       32.88     44.27 o 
   0   5  14       58.46       64.02     13.09 o 
   1   5  14       59.27       82.48     46.05 o 
   2   5  14      154.65      136.27     14.11 o 
   3   5  14      105.83      119.56     33.39 o 
   4   5  14       71.17       80.98     24.76 o 
   5   5  14       93.50       87.70     19.11 o 
   6   5  14       21.00       37.31     30.30 o 
   7   5  14       63.75       29.20     18.72 o 
   8   5  14       72.58       22.92     21.32 o 
   0   6  14      141.25      131.94     37.14 o 
   1   6  14      152.64      133.59     35.55 o 
   2   6  14       64.03       78.31     17.16 o 
   3   6  14       96.93       67.27     13.65 o 
   4   6  14       46.99       38.94     12.10 o 
   5   6  14       54.48        4.27     23.64 o 
   6   6  14       69.96       75.46     18.91 o 
   7   6  14       95.33      101.51     14.13 o 
   8   6  14       62.00       70.97     35.36 o 
   9   6  14       32.51       16.32     16.70 o 
   0   7  14      118.35      127.34     13.11 o 
   1   7  14      129.40      130.20     23.35 o 
   2   7  14      198.62      185.27     27.48 o 
   3   7  14       39.58       59.67     24.95 o 
   4   7  14       54.39       76.02     31.80 o 
   5   7  14       45.21       22.96     18.77 o 
   6   7  14       95.01       51.06     71.56 o 
   7   7  14       87.18      102.57     21.01 o 
   8   7  14       86.26       80.43     21.28 o 
   1   8  14       42.68       51.49     12.18 o 
   2   8  14      102.77       89.44     24.76 o 
   3   8  14      136.87      135.86     19.70 o 
   4   8  14      117.48      109.21     11.00 o 
   5   8  14       56.40       65.65     40.71 o 
   6   8  14       53.07       -1.92     43.71 o 
   7   8  14       73.50       57.57     21.45 o 
   8   8  14       33.72       29.37     26.73 o 
   2   9  14       38.15       22.90     12.77 o 
   3   9  14      140.79      135.03     15.82 o 
   4   9  14      207.41      206.84     13.91 o 
   5   9  14      141.59      169.90     21.47 o 
   6   9  14       10.17      -21.10     21.10 o 
   7   9  14       26.92       29.42     15.48 o 
   3  10  14       86.20       93.43     15.43 o 
   4  10  14      107.97       89.03     12.43 o 
   5  10  14      108.81       82.41     20.62 o 
   6  10  14       56.00       40.50     24.29 o 
   3   3  15      181.24      165.33     11.16 o 
   4   3  15       83.07       85.04     18.00 o 
   5   3  15       38.82       30.83     15.28 o 
   3   4  15      126.66      101.61     13.19 o 
   4   4  15      145.58      144.54     21.11 o 
   5   4  15       30.30       24.14     20.68 o 
   6   4  15       33.48       62.15     29.36 o 
   2   5  15       53.23       53.84     13.88 o 
   3   5  15       60.99       56.73     15.41 o 
   4   5  15      170.88      106.55     23.64 o 
   5   5  15       87.42       79.49     34.98 o 
   6   5  15       13.58      -18.96     23.92 o 
   3   6  15       49.45       60.64     12.09 o 
   4   6  15      104.67       98.70     15.41 o 
   5   6  15      123.98       76.40     21.10 o 
   6   6  15       45.06       25.90     18.32 o 
   7   6  15       18.12        7.50     16.70 o 
   3   7  15        5.50       13.64     14.73 o 
   4   7  15       45.05       46.89     16.79 o 
   5   7  15       94.93       87.75     39.21 o 
   6   7  15      105.86      103.48     35.45 o 
   4   8  15       11.54       10.50     27.01 o 
   5   8  15       87.45       60.62     20.39 o 
                                                 
